# Supplementary material for: 1,3-Bis(2,6-diisopropyl­phen­yl)-4,5-dihydro-1H-imidazol-3-ium triiodide
Source: Acta Crystallogr Sect E Struct Rep Online. 2010 Nov 10;66(Pt 12):o3121. doi: 10.1107/S1600536810045228 (PMC3011707; doi:10.1107/S1600536810045228)
Supplement: Supplementary file 1 [file e-66-o3121-sup1.cif]

##############################################################################
###                                                                        ###
###        Electronic paper (Acta Crystallographica Section E)             ###
###                                                                        ###
##############################################################################
#                                                                            #
# This CIF contains the data in a paper accepted for publication in Acta     #
# Crystallographica Section E. It conforms to the requirements of Notes      #
# for Authors for Section E, and has been peer reviewed under the auspices   #
# of the IUCr Commission on Journals.                                        #
#                                                                            #
# Full details of the Crystallographic Information File format               #
# are given in the paper "The Crystallographic Information File (CIF):       #
# a New Standard Archive File for Crystallography" by S. R. Hall, F. H.      #
# Allen and I. D. Brown [Acta Cryst. (1991), A47, 655-685].                  #
#                                                                            #
# The current version of the core CIF dictionary is obtainable from          #
# ftp://ftp.iucr.org/pub/cif_core.dic. The current version number is 2.4.    #
#                                                                            #
# Software is freely available for graphical display of the structure(s) in  #
# this CIF.  For information consult the CIF home page http://www.iucr.org/  #
# cif/home.html                                                              #
#                                                                            #
# This file may be used for bona fide research purposes within the           #
# scientific community so long as proper attribution is given to the journal # 
# article from which it was obtained.                                        #
#                                                                            #
##############################################################################
                                             
data_global
_audit_creation_method     'manual editing of form.cif (version 2.0)'
_journal_data_validation_number     ?
_journal_date_recd_electronic     2010-10-29
_journal_date_accepted     2010-11-04
_journal_name_full     'Acta Crystallographica, Section E'
_journal_year     2010
_journal_volume     66
_journal_issue     12
_journal_page_first     o3121
_journal_page_last     o3121
_journal_paper_category     QO
_journal_coeditor_code     IS2624
_publ_contact_author_name
; Dr Muhammad D. Bala
;
_publ_contact_author_address
; School of Chemistry,
  University of KwaZulu-Natal,
  Westville Campus, Private Bag X54001
  Durban 4000,
  South Africa
;
_publ_contact_author_email     bala@ukzn.ac.za
_publ_contact_author_fax     '+27312603091'
_publ_contact_author_phone     '+27312602616'
_publ_section_title
;
1,3-Bis(2,6-diisopropylphenyl)-4,5-dihydro-1<i>H</i>-imidazol-3-ium triiodide
;
loop_
    _publ_author_name
    _publ_author_address
    'Ikhile, Monisola I.'
; School of Chemistry,
  University of KwaZulu-Natal,
  Westville Campus, Private Bag X54001
  Durban 4000,
  South Africa
;
    'Bala, Muhammad D.'
; School of Chemistry,
  University of KwaZulu-Natal,
  Westville Campus, Private Bag X54001
  Durban 4000,
  South Africa
;
data_I
_audit_creation_method     SHELXL-97
_chemical_name_systematic
;
1,3-Bis(2,6-diisopropylphenyl)-4,5-dihydro-1<i>H</i>-imidazol-3-ium
triiodide
;
_chemical_name_common     ?
_chemical_formula_moiety     'C27 H39 N2 +, I3 -'
_chemical_formula_sum     'C27 H39 I3 N2'
_chemical_formula_iupac     'C27 H39 N2 +, I3 -'
_chemical_formula_weight     772.30
_chemical_melting_point     ?
_symmetry_cell_setting     monoclinic
_symmetry_space_group_name_H-M     'C 2/m'
_symmetry_space_group_name_Hall     '-C 2y'
loop_
    _symmetry_equiv_pos_as_xyz
    'x, y, z'
    '-x, y, -z'
    'x+1/2, y+1/2, z'
    '-x+1/2, y+1/2, -z'
    '-x, -y, -z'
    'x, -y, z'
    '-x+1/2, -y+1/2, -z'
    'x+1/2, -y+1/2, z'
_cell_length_a     18.0288(5)
_cell_length_b     15.4554(5)
_cell_length_c     13.8457(6)
_cell_angle_alpha     90.00
_cell_angle_beta     129.4560(10)
_cell_angle_gamma     90.00
_cell_volume     2978.81(18)
_cell_formula_units_Z     4
_cell_measurement_reflns_used     3850
_cell_measurement_theta_min     2.93
_cell_measurement_theta_max     28.14
_cell_measurement_temperature     173(2)
_exptl_crystal_description     block
_exptl_crystal_colour     brown
_exptl_crystal_size_max     0.39
_exptl_crystal_size_mid     0.22
_exptl_crystal_size_min     0.14
_exptl_crystal_density_diffrn     1.722
_exptl_crystal_density_meas     ?
_exptl_crystal_density_method     'not measured'
_exptl_crystal_F_000     1496
_exptl_absorpt_coefficient_mu     3.164
_exptl_absorpt_correction_type     integration
_exptl_absorpt_process_details
;
(<i>XPREP</i>; Bruker, 2005)
;
_exptl_absorpt_correction_T_min     0.4380
_exptl_absorpt_correction_T_max     0.6420
_exptl_special_details
;
;
_diffrn_ambient_temperature     173(2)
_diffrn_radiation_type     MoK\a
_diffrn_radiation_wavelength     0.71073
_diffrn_radiation_source     'fine-focus sealed tube'
_diffrn_radiation_monochromator     graphite
_diffrn_measurement_device_type     'Bruker APEXII CCD'
_diffrn_measurement_method     '\f and \w'
_diffrn_detector_area_resol_mean     ?
_diffrn_reflns_number     12244
_diffrn_reflns_av_R_equivalents     0.0484
_diffrn_reflns_av_sigmaI/netI     0.0406
_diffrn_reflns_theta_min     1.90
_diffrn_reflns_theta_max     28.33
_diffrn_reflns_theta_full     28.33
_diffrn_measured_fraction_theta_max     0.980
_diffrn_measured_fraction_theta_full     0.980
_diffrn_reflns_limit_h_min     -17
_diffrn_reflns_limit_h_max     24
_diffrn_reflns_limit_k_min     -20
_diffrn_reflns_limit_k_max     18
_diffrn_reflns_limit_l_min     -18
_diffrn_reflns_limit_l_max     11
_diffrn_standards_number     0
_diffrn_standards_interval_count     ?
_diffrn_standards_interval_time     ?
_diffrn_standards_decay_%     ?
_refine_special_details
;
Refinement of <i>F</i>^2^ against ALL reflections. The weighted <i>R</i>-factor
<i>wR</i> and goodness of fit <i>S</i> are based on <i>F</i>^2^, conventional
<i>R</i>-factors <i>R</i> are based on <i>F</i>, with <i>F</i> set to zero for
negative <i>F</i>^2^. The threshold expression of <i>F</i>^2^ >
\s(<i>F</i>^2^) is used only for calculating <i>R</i>-factors(gt) <i>etc</i>.
and is not relevant to the choice of reflections for refinement.
<i>R</i>-factors based on <i>F</i>^2^ are statistically about twice as large
as those based on <i>F</i>, and <i>R</i>- factors based on ALL data will be
even larger.
;
_reflns_number_total     3772
_reflns_number_gt     2536
_reflns_threshold_expression     I>2sigma(I)
_refine_ls_structure_factor_coef     Fsqd
_refine_ls_matrix_type     full
_refine_ls_R_factor_all     0.0650
_refine_ls_R_factor_gt     0.0392
_refine_ls_wR_factor_gt     0.1035
_refine_ls_wR_factor_ref     0.1215
_refine_ls_goodness_of_fit_ref     0.965
_refine_ls_restrained_S_all     0.965
_refine_ls_number_reflns     3772
_refine_ls_number_parameters     155
_refine_ls_number_restraints     0
_refine_ls_hydrogen_treatment     constr
_refine_ls_weighting_scheme     calc
_refine_ls_weighting_details
         'calc w=1/[\s^2^(Fo^2^)+(0.0650P)^2^+5.5612P] where P=(Fo^2^+2Fc^2^)/3'
_atom_sites_solution_hydrogens     geom
_atom_sites_solution_primary     direct
_atom_sites_solution_secondary     difmap
_refine_ls_shift/su_max     0.026
_refine_ls_shift/su_mean     0.002
_refine_diff_density_max     1.916
_refine_diff_density_min     -1.296
_refine_ls_extinction_method     none
_refine_ls_extinction_coef     ?
loop_
    _atom_type_symbol
    _atom_type_description
    _atom_type_scat_dispersion_real
    _atom_type_scat_dispersion_imag
    _atom_type_scat_source
    'C' 'C' 0.0033 0.0016
                         'International Tables Vol C Tables 4.2.6.8 and 6.1.1.4'
    'H' 'H' 0.0000 0.0000
                         'International Tables Vol C Tables 4.2.6.8 and 6.1.1.4'
    'N' 'N' 0.0061 0.0033
                         'International Tables Vol C Tables 4.2.6.8 and 6.1.1.4'
    'I' 'I' -0.4742 1.8119
                         'International Tables Vol C Tables 4.2.6.8 and 6.1.1.4'
_computing_data_collection     'APEX2 (Bruker, 2005)'
_computing_cell_refinement     'SAINT (Bruker, 2005)'
_computing_data_reduction     'SAINT (Bruker, 2005)'
_computing_structure_solution     'SHELXS97 (Sheldrick, 2008)'
_computing_structure_refinement     'SHELXL97 (Sheldrick, 2008)'
_computing_molecular_graphics     'SHELXTL (Sheldrick, 2008)'
_computing_publication_material     'SHELXTL (Sheldrick, 2008)'
loop_
    _atom_site_type_symbol
    _atom_site_label
    _atom_site_fract_x
    _atom_site_fract_y
    _atom_site_fract_z
    _atom_site_U_iso_or_equiv
    _atom_site_adp_type
    _atom_site_calc_flag
    _atom_site_refinement_flags
    _atom_site_occupancy
    _atom_site_disorder_assembly
    _atom_site_disorder_group
    C C1 0.3529(2) 0.3426(2) 0.2270(3) 0.0250(7) Uani d . 1 . .
    C C2 0.3463(2) 0.3008(2) 0.3116(3) 0.0277(7) Uani d . 1 . .
    C C3 0.3832(3) 0.2177(2) 0.3478(3) 0.0328(8) Uani d . 1 . .
    H H3 0.3808 0.1876 0.4055 0.039 Uiso calc R 1 . .
    C C4 0.4236(3) 0.1775(2) 0.3015(4) 0.0388(9) Uani d . 1 . .
    H H4 0.4480 0.1203 0.3274 0.047 Uiso calc R 1 . .
    C C5 0.4285(3) 0.2201(2) 0.2178(3) 0.0354(8) Uani d . 1 . .
    H H5 0.4569 0.1919 0.1873 0.043 Uiso calc R 1 . .
    C C6 0.3926(2) 0.3033(2) 0.1777(3) 0.0296(7) Uani d . 1 . .
    C C7 0.4002(3) 0.3505(2) 0.0879(3) 0.0332(8) Uani d . 1 . .
    H H7 0.3583 0.4031 0.0567 0.040 Uiso calc R 1 . .
    C C8 0.3653(4) 0.2949(3) -0.0245(4) 0.0578(13) Uani d . 1 . .
    H H8A 0.3638 0.3297 -0.0849 0.087 Uiso calc R 1 . .
    H H8B 0.3006 0.2734 -0.0640 0.087 Uiso calc R 1 . .
    H H8C 0.4090 0.2459 0.0029 0.087 Uiso calc R 1 . .
    C C9 0.5022(3) 0.3801(4) 0.1556(4) 0.0573(13) Uani d . 1 . .
    H H9A 0.5240 0.4145 0.2289 0.086 Uiso calc R 1 . .
    H H9B 0.5050 0.4156 0.0992 0.086 Uiso calc R 1 . .
    H H9C 0.5440 0.3296 0.1825 0.086 Uiso calc R 1 . .
    C C10 0.3020(3) 0.3437(2) 0.3629(3) 0.0310(8) Uani d . 1 . .
    H H10 0.2700 0.3981 0.3141 0.037 Uiso calc R 1 . .
    C C11 0.3788(4) 0.3692(5) 0.4980(4) 0.080(2) Uani d . 1 . .
    H H11A 0.4077 0.3170 0.5497 0.120 Uiso calc R 1 . .
    H H11B 0.3500 0.4040 0.5259 0.120 Uiso calc R 1 . .
    H H11C 0.4284 0.4031 0.5062 0.120 Uiso calc R 1 . .
    C C12 0.2256(5) 0.2874(4) 0.3461(6) 0.0741(17) Uani d . 1 . .
    H H12A 0.1784 0.2701 0.2582 0.111 Uiso calc R 1 . .
    H H12B 0.1932 0.3200 0.3706 0.111 Uiso calc R 1 . .
    H H12C 0.2557 0.2356 0.3986 0.111 Uiso calc R 1 . .
    C C13 0.3643(3) 0.5000 0.2404(4) 0.0239(9) Uani d S 1 . .
    H H13 0.4304 0.5000 0.3122 0.029 Uiso calc SR 1 . .
    C C14 0.2147(2) 0.4503(2) 0.0778(3) 0.0298(7) Uani d . 1 . .
    H H14A 0.1690 0.4272 0.0882 0.036 Uiso calc R 1 . .
    H H14B 0.1980 0.4272 -0.0005 0.036 Uiso calc R 1 . .
    N N1 0.31536(19) 0.42912(17) 0.1873(2) 0.0250(6) Uani d . 1 . .
    I I1 0.24578(3) 0.0000 0.27734(5) 0.06328(17) Uani d S 1 . .
    I I2 0.34949(3) 0.0000 0.54335(4) 0.05203(15) Uani d S 1 . .
    I I3 0.45122(3) 0.0000 0.81697(5) 0.06143(17) Uani d S 1 . .
loop_
    _atom_site_aniso_label
    _atom_site_aniso_U_11
    _atom_site_aniso_U_22
    _atom_site_aniso_U_33
    _atom_site_aniso_U_12
    _atom_site_aniso_U_13
    _atom_site_aniso_U_23
    C1 0.0219(16) 0.0203(15) 0.0278(14) -0.0005(12) 0.0134(12) -0.0018(12)
    C2 0.0229(16) 0.0261(17) 0.0252(14) -0.0019(13) 0.0111(13) -0.0014(12)
    C3 0.0311(19) 0.0298(19) 0.0313(16) -0.0006(15) 0.0170(14) 0.0027(14)
    C4 0.035(2) 0.0253(19) 0.045(2) 0.0043(16) 0.0201(17) 0.0037(15)
    C5 0.034(2) 0.0302(19) 0.0416(18) 0.0031(16) 0.0240(16) -0.0041(15)
    C6 0.0221(17) 0.0294(18) 0.0328(15) -0.0029(14) 0.0153(14) -0.0042(14)
    C7 0.0312(19) 0.0338(19) 0.0393(17) 0.0014(15) 0.0246(16) -0.0014(15)
    C8 0.068(3) 0.060(3) 0.038(2) -0.019(3) 0.030(2) -0.011(2)
    C9 0.048(3) 0.081(4) 0.051(2) -0.027(3) 0.035(2) -0.012(2)
    C10 0.0318(18) 0.0329(19) 0.0272(15) 0.0007(15) 0.0182(14) -0.0011(14)
    C11 0.050(3) 0.115(5) 0.043(2) 0.019(3) 0.015(2) -0.035(3)
    C12 0.103(5) 0.059(3) 0.118(5) -0.025(3) 0.097(4) -0.029(3)
    C13 0.021(2) 0.026(2) 0.0233(19) 0.000 0.0131(17) 0.000
    C14 0.0198(16) 0.0267(18) 0.0303(15) 0.0005(13) 0.0101(13) -0.0013(13)
    N1 0.0201(13) 0.0214(14) 0.0267(12) 0.0006(11) 0.0118(11) 0.0002(10)
    I1 0.0473(3) 0.0391(3) 0.0848(3) 0.000 0.0333(2) 0.000
    I2 0.0325(2) 0.0354(2) 0.0847(3) 0.000 0.0356(2) 0.000
    I3 0.0361(2) 0.0614(3) 0.0792(3) 0.000 0.0331(2) 0.000
_geom_special_details
;
All e.s.d.'s (except the e.s.d. in the dihedral angle between two l.s. planes)
are estimated using the full covariance matrix. The cell e.s.d.'s are taken
into account individually in the estimation of e.s.d.'s in distances, angles
and torsion angles; correlations between e.s.d.'s in cell parameters are only
used when they are defined by crystal symmetry. An approximate (isotropic)
treatment of cell e.s.d.'s is used for estimating e.s.d.'s involving l.s.
planes.
;
loop_
    _geom_bond_atom_site_label_1
    _geom_bond_atom_site_label_2
    _geom_bond_site_symmetry_2
    _geom_bond_distance
    _geom_bond_publ_flag
    C1 C6 . 1.403(5) ?
    C1 C2 . 1.407(5) ?
    C1 N1 . 1.441(4) ?
    C2 C3 . 1.386(5) ?
    C2 C10 . 1.518(5) ?
    C3 C4 . 1.384(5) ?
    C3 H3 . 0.9500 ?
    C4 C5 . 1.385(5) ?
    C4 H4 . 0.9500 ?
    C5 C6 . 1.388(5) ?
    C5 H5 . 0.9500 ?
    C6 C7 . 1.520(5) ?
    C7 C9 . 1.511(5) ?
    C7 C8 . 1.521(5) ?
    C7 H7 . 1.0000 ?
    C8 H8A . 0.9800 ?
    C8 H8B . 0.9800 ?
    C8 H8C . 0.9800 ?
    C9 H9A . 0.9800 ?
    C9 H9B . 0.9800 ?
    C9 H9C . 0.9800 ?
    C10 C11 . 1.509(5) ?
    C10 C12 . 1.518(6) ?
    C10 H10 . 1.0000 ?
    C11 H11A . 0.9800 ?
    C11 H11B . 0.9800 ?
    C11 H11C . 0.9800 ?
    C12 H12A . 0.9800 ?
    C12 H12B . 0.9800 ?
    C12 H12C . 0.9800 ?
    C13 N1 . 1.302(3) ?
    C13 N1 6_565 1.302(3) ?
    C13 H13 . 0.9500 ?
    C14 N1 . 1.484(4) ?
    C14 C14 6_565 1.535(7) ?
    C14 H14A . 0.9900 ?
    C14 H14B . 0.9900 ?
    I1 I2 . 2.8824(7) ?
    I2 I3 . 2.9808(7) ?
loop_
    _geom_angle_atom_site_label_1
    _geom_angle_atom_site_label_2
    _geom_angle_atom_site_label_3
    _geom_angle_site_symmetry_1
    _geom_angle_site_symmetry_3
    _geom_angle
    _geom_angle_publ_flag
    C6 C1 C2 . . 123.1(3) ?
    C6 C1 N1 . . 118.5(3) ?
    C2 C1 N1 . . 118.4(3) ?
    C3 C2 C1 . . 116.8(3) ?
    C3 C2 C10 . . 120.7(3) ?
    C1 C2 C10 . . 122.5(3) ?
    C4 C3 C2 . . 121.5(3) ?
    C4 C3 H3 . . 119.3 ?
    C2 C3 H3 . . 119.3 ?
    C5 C4 C3 . . 120.4(3) ?
    C5 C4 H4 . . 119.8 ?
    C3 C4 H4 . . 119.8 ?
    C4 C5 C6 . . 120.9(4) ?
    C4 C5 H5 . . 119.5 ?
    C6 C5 H5 . . 119.5 ?
    C5 C6 C1 . . 117.3(3) ?
    C5 C6 C7 . . 120.7(3) ?
    C1 C6 C7 . . 121.9(3) ?
    C9 C7 C8 . . 110.7(3) ?
    C9 C7 C6 . . 110.2(3) ?
    C8 C7 C6 . . 111.8(3) ?
    C9 C7 H7 . . 108.0 ?
    C8 C7 H7 . . 108.0 ?
    C6 C7 H7 . . 108.0 ?
    C7 C8 H8A . . 109.5 ?
    C7 C8 H8B . . 109.5 ?
    H8A C8 H8B . . 109.5 ?
    C7 C8 H8C . . 109.5 ?
    H8A C8 H8C . . 109.5 ?
    H8B C8 H8C . . 109.5 ?
    C7 C9 H9A . . 109.5 ?
    C7 C9 H9B . . 109.5 ?
    H9A C9 H9B . . 109.5 ?
    C7 C9 H9C . . 109.5 ?
    H9A C9 H9C . . 109.5 ?
    H9B C9 H9C . . 109.5 ?
    C11 C10 C12 . . 111.6(4) ?
    C11 C10 C2 . . 110.7(3) ?
    C12 C10 C2 . . 112.0(3) ?
    C11 C10 H10 . . 107.5 ?
    C12 C10 H10 . . 107.5 ?
    C2 C10 H10 . . 107.5 ?
    C10 C11 H11A . . 109.5 ?
    C10 C11 H11B . . 109.5 ?
    H11A C11 H11B . . 109.5 ?
    C10 C11 H11C . . 109.5 ?
    H11A C11 H11C . . 109.5 ?
    H11B C11 H11C . . 109.5 ?
    C10 C12 H12A . . 109.5 ?
    C10 C12 H12B . . 109.5 ?
    H12A C12 H12B . . 109.5 ?
    C10 C12 H12C . . 109.5 ?
    H12A C12 H12C . . 109.5 ?
    H12B C12 H12C . . 109.5 ?
    N1 C13 N1 . 6_565 114.6(4) ?
    N1 C13 H13 . . 122.7 ?
    N1 C13 H13 6_565 . 122.7 ?
    N1 C14 C14 . 6_565 102.77(16) ?
    N1 C14 H14A . . 111.2 ?
    C14 C14 H14A 6_565 . 111.2 ?
    N1 C14 H14B . . 111.2 ?
    C14 C14 H14B 6_565 . 111.2 ?
    H14A C14 H14B . . 109.1 ?
    C13 N1 C1 . . 125.5(3) ?
    C13 N1 C14 . . 109.9(3) ?
    C1 N1 C14 . . 124.6(3) ?
    I1 I2 I3 . . 178.309(18) ?
loop_
    _geom_torsion_atom_site_label_1
    _geom_torsion_atom_site_label_2
    _geom_torsion_atom_site_label_3
    _geom_torsion_atom_site_label_4
    _geom_torsion_site_symmetry_1
    _geom_torsion_site_symmetry_2
    _geom_torsion_site_symmetry_3
    _geom_torsion_site_symmetry_4
    _geom_torsion
    _geom_torsion_publ_flag
    C6 C1 C2 C3 . . . . 1.3(5) ?
    N1 C1 C2 C3 . . . . -180.0(3) ?
    C6 C1 C2 C10 . . . . -179.2(3) ?
    N1 C1 C2 C10 . . . . -0.5(4) ?
    C1 C2 C3 C4 . . . . -0.7(5) ?
    C10 C2 C3 C4 . . . . 179.8(3) ?
    C2 C3 C4 C5 . . . . 0.4(6) ?
    C3 C4 C5 C6 . . . . -0.5(6) ?
    C4 C5 C6 C1 . . . . 1.0(5) ?
    C4 C5 C6 C7 . . . . 178.7(3) ?
    C2 C1 C6 C5 . . . . -1.4(5) ?
    N1 C1 C6 C5 . . . . 179.8(3) ?
    C2 C1 C6 C7 . . . . -179.1(3) ?
    N1 C1 C6 C7 . . . . 2.2(5) ?
    C5 C6 C7 C9 . . . . -74.3(4) ?
    C1 C6 C7 C9 . . . . 103.2(4) ?
    C5 C6 C7 C8 . . . . 49.3(5) ?
    C1 C6 C7 C8 . . . . -133.2(4) ?
    C3 C2 C10 C11 . . . . 72.8(5) ?
    C1 C2 C10 C11 . . . . -106.7(4) ?
    C3 C2 C10 C12 . . . . -52.4(5) ?
    C1 C2 C10 C12 . . . . 128.1(4) ?
    N1 C13 N1 C1 6_565 . . . 179.3(2) ?
    N1 C13 N1 C14 6_565 . . . 0.1(5) ?
    C6 C1 N1 C13 . . . . -89.2(4) ?
    C2 C1 N1 C13 . . . . 92.0(4) ?
    C6 C1 N1 C14 . . . . 89.9(4) ?
    C2 C1 N1 C14 . . . . -88.9(4) ?
    C14 C14 N1 C13 6_565 . . . -0.1(3) ?
    C14 C14 N1 C1 6_565 . . . -179.3(3) ?
