# Supplementary material for: 1,3-Bis(2,6-diisopropyl­phen­yl)-4,5-dihydro-1H-imidazol-3-ium triiodide
Source: Acta Crystallogr Sect E Struct Rep Online. 2010 Nov 10;66(Pt 12):o3121. doi: 10.1107/S1600536810045228 (PMC3011707; doi:10.1107/S1600536810045228)
Supplement: Supplementary file 2 [file e-66-o3121-Isup2.hkl]

#
# h,k,l, Fc-squared, Fo-squared, sigma(Fo-squared) and status flag
#
data_I
_shelx_title ' 9m_kznd_mb3_0a in C2/m'
_shelx_refln_list_code          4
_shelx_F_calc_maximum      565.27
_exptl_crystal_F_000      1496.00
_reflns_d_resolution_high  0.7489
 
loop_
 _symmetry_equiv_pos_as_xyz
 'x, y, z'
 '-x, y, -z'
 'x+1/2, y+1/2, z'
 '-x+1/2, y+1/2, -z'
 '-x, -y, -z'
 'x, -y, z'
 '-x+1/2, -y+1/2, -z'
 'x+1/2, -y+1/2, z'
 
_cell_length_a    18.0288
_cell_length_b    15.4554
_cell_length_c    13.8457
_cell_angle_alpha  90.000
_cell_angle_beta  129.456
_cell_angle_gamma  90.000
 
_shelx_F_squared_multiplier     1.000
 
loop_
 _refln_index_h
 _refln_index_k
 _refln_index_l
 _refln_F_squared_calc
 _refln_F_squared_meas
 _refln_F_squared_sigma
 _refln_observed_status
   2   0   0    24647.27    22943.78   2173.99 o
   4   0   0     5504.22     7086.89     90.47 o
   6   0   0     2409.27     2513.58     80.23 o
   8   0   0     5233.35     4957.09    129.30 o
  10   0   0    54492.77    55206.29   1458.71 o
  12   0   0      151.50      199.17    104.92 o
  16   0   0        3.36      -73.26     73.26 o
  18   0   0       20.71       11.38    110.96 o
   1   1   0    28059.34    13763.10   6486.10 o
   3   1   0      750.27      857.31     87.19 o
   5   1   0      111.52      138.91     17.41 o
   7   1   0       41.24       14.90     13.17 o
   9   1   0    34696.17    23490.14   8219.92 o
  11   1   0    15080.82     8584.84   4968.14 o
  13   1   0      280.43       74.69     82.51 o
  15   1   0        3.50       14.51     59.73 o
  17   1   0     1054.60     1374.27    151.69 o
   0   2   0   130734.48   141785.25   1427.95 o
   2   2   0    15491.38    15243.15    128.88 o
   4   2   0    37719.23    41963.32    376.83 o
   6   2   0       12.05       22.41     10.93 o
   8   2   0      587.29      246.16    173.09 o
  10   2   0    64655.38    67751.49    852.14 o
  12   2   0      222.26       60.42    152.93 o
  14   2   0      313.01      100.06    122.88 o
  16   2   0        0.02      -14.67     48.70 o
  18   2   0       66.82      165.38    141.55 o
   1   3   0   136170.23   148260.84   3500.09 o
   3   3   0    23316.13    27122.12    336.74 o
   5   3   0       15.32       75.88     16.98 o
   7   3   0    17038.64    16761.61    432.58 o
   9   3   0    20383.59    20250.19   1347.11 o
  11   3   0    10920.61    10982.11    716.46 o
  13   3   0        5.08       48.18     46.67 o
  15   3   0        4.07        5.59     64.54 o
  17   3   0     1743.71     1980.77    242.20 o
   0   4   0   234882.41   261516.80   2080.57 o
   2   4   0    16074.58    14841.66    987.46 o
   4   4   0     4251.70     4205.78    153.15 o
   6   4   0     7645.35     8256.52    129.20 o
   8   4   0     2119.11     2049.23     64.37 o
  10   4   0    71291.58    70428.08   1335.10 o
  12   4   0      163.36       89.28     48.26 o
  14   4   0      122.90       75.26     68.12 o
  16   4   0        6.23      117.54     78.06 o
  18   4   0        3.68      -87.49    112.74 o
   1   5   0    80666.64    86585.81   1425.71 o
   3   5   0       69.87       69.41     19.34 o
   5   5   0      246.66      268.51     21.70 o
   7   5   0      415.02      341.54     36.15 o
   9   5   0    21507.63    21923.43    339.05 o
  11   5   0     4658.47     4520.11    151.18 o
  13   5   0       43.73        2.43     42.58 o
  15   5   0      239.88      365.23     97.09 o
  17   5   0      139.05      291.99    154.71 o
   2   6   0     3750.50     3412.78    176.03 o
   4   6   0       41.19       94.32     59.94 o
   6   6   0     2726.22     2846.58     71.29 o
   8   6   0     3893.92     4200.57    117.41 o
  10   6   0    52259.73    53929.68   1867.43 o
  12   6   0      402.70      404.95     79.84 o
  14   6   0        2.18      -52.75     52.75 o
  16   6   0      222.91       30.94    130.52 o
   1   7   0    19873.24    18881.06    220.82 o
   3   7   0      957.77     1143.00     85.40 o
   5   7   0       70.29      116.61     34.24 o
   7   7   0     7315.38     7254.99    192.76 o
   9   7   0    29097.63    28138.40    599.15 o
  11   7   0     4074.04     3869.64    142.66 o
  13   7   0        1.93      -10.18     61.22 o
  15   7   0       75.56      147.95    126.97 o
  17   7   0      389.08      446.70    182.09 o
   2   8   0      819.14      581.16     54.99 o
   4   8   0     5169.74     5409.03    102.44 o
   6   8   0     1350.96     1315.20     56.26 o
   8   8   0     5444.67     5449.52    131.92 o
  10   8   0    37200.82    38356.23   1093.67 o
  12   8   0      451.20      382.98     87.57 o
  14   8   0       81.05       28.87     78.42 o
  16   8   0       30.26      -94.25     94.25 o
   1   9   0    27573.15    29113.05    382.26 o
   3   9   0     4530.51     5007.10    137.75 o
   5   9   0      136.91       55.42     31.49 o
   7   9   0     2260.87     2258.07     76.18 o
   9   9   0    16452.90    16666.27    507.08 o
  11   9   0     3277.00     3248.80    315.46 o
  13   9   0       26.00       29.22     65.58 o
  15   9   0        7.01     -113.10    113.10 o
   2  10   0     1502.46     1490.60     92.81 o
   4  10   0      215.18      175.42     35.24 o
   6  10   0      718.03      553.00    165.21 o
   8  10   0     3931.45     4337.74    121.41 o
  10  10   0    29873.41    28637.16    504.81 o
  12  10   0      753.28      708.11    113.26 o
  14  10   0      100.36       70.06    122.70 o
  16  10   0        9.10      -48.72    130.17 o
   1  11   0    12158.56    11638.08    230.50 o
   3  11   0      223.80      137.98     57.01 o
   5  11   0      177.45      107.08     34.66 o
   7  11   0     2685.96     2594.04     83.94 o
   9  11   0     9782.40     9230.96    296.38 o
  11  11   0     1406.46     1482.01    146.54 o
  13  11   0       99.27       59.39    122.34 o
  15  11   0        7.04     -110.61    110.61 o
   2  12   0     3461.92     3629.34    148.82 o
   4  12   0      763.16      685.40     58.99 o
   6  12   0       38.63       18.72     27.10 o
   8  12   0      169.52      299.01    107.23 o
  10  12   0    17147.21    16376.78   1263.99 o
  12  12   0      649.84      685.77    118.10 o
  14  12   0       53.11       47.30    141.91 o
   1  13   0     7797.87     7646.49    212.81 o
   3  13   0       87.71       19.98     55.87 o
   5  13   0      677.69      516.52     53.84 o
   7  13   0     3342.39     3079.24    283.46 o
   9  13   0     4590.84     4596.50    231.17 o
  11  13   0     1675.22     1555.77    157.75 o
  13  13   0      234.72      101.01    144.04 o
   0  14   0    46676.84    46080.74   1826.63 o
   2  14   0     3729.54     3970.78    166.67 o
   4  14   0       12.18       -8.11     49.42 o
   6  14   0       37.79      -47.46     62.24 o
   8  14   0     1141.29     1191.37    136.86 o
  10  14   0     8867.07     8786.97    334.49 o
  12  14   0      134.87      -75.40    110.61 o
   1  15   0     1993.07     2123.79    138.63 o
   3  15   0      172.16      193.11     69.79 o
   5  15   0       58.23      141.76     86.13 o
   7  15   0      918.10      245.32    426.43 o
   9  15   0     2693.72     2733.06    282.39 o
  11  15   0     1294.85     1243.01    249.67 o
   0  16   0    13818.63    14137.71    402.95 o
   2  16   0     1319.93     1446.75    122.94 o
   4  16   0      410.99      519.24    113.64 o
   6  16   0        0.72      -64.92     64.92 o
   8  16   0      478.21      619.15    124.72 o
  10  16   0     5376.14     5158.03    426.43 o
   1  17   0     3964.76     2568.32    979.46 o
   3  17   0     1268.59     1236.13    157.39 o
   5  17   0      163.80       72.00     82.33 o
   7  17   0      540.58      141.48    199.52 o
   9  17   0     1586.10     1620.35    268.87 o
   0  18   0    11160.31    12001.22    402.13 o
   2  18   0     1030.23      984.62    123.85 o
   4  18   0      162.83      125.26     98.67 o
   6  18   0      136.91       64.75     91.94 o
   8  18   0      376.58      432.12    188.14 o
   1  19   0      696.84      845.81    125.63 o
   3  19   0      210.00      207.23     90.44 o
   5  19   0       29.19      -25.60     89.04 o
   7  19   0      162.22      -45.52    122.34 o
   0  20   0     5890.95     5804.96    458.08 o
   2  20   0     1129.84      812.84    370.48 o
   4  20   0        9.94       -4.28     77.51 o
 -18   0   1       37.20      126.97    118.79 o
 -16   0   1      652.56      827.25    160.04 o
 -14   0   1     4328.52     4606.77    285.23 o
  -8   0   1      131.54       80.75    106.87 o
  -6   0   1    11845.51    13386.83    164.65 o
  -4   0   1    50279.09    60822.59   1577.63 o
  -2   0   1     5059.68     5216.94    136.75 o
   0   0   1     8314.07     7911.65    441.74 o
   2   0   1    76120.49    90036.13   2072.33 o
   4   0   1     2452.35     2458.68     71.22 o
   6   0   1    55692.11    57888.43    845.83 o
   8   0   1    20322.87    19823.37    335.43 o
  10   0   1      695.89      565.12     84.22 o
  12   0   1      316.33      366.51     83.42 o
  14   0   1      490.19      531.70    165.02 o
  16   0   1     3486.27     3707.32    319.73 o
 -19   1   1      282.37      344.27    155.06 o
 -17   1   1      308.14      333.90     91.51 o
 -15   1   1       45.99      -45.83     52.80 o
 -13   1   1    39754.03    39773.52    543.68 o
 -11   1   1     1504.55     1324.52    111.59 o
  -9   1   1       41.08       45.86     33.35 o
  -7   1   1     4945.28     4961.21     79.57 o
  -5   1   1     8603.96     9114.38    108.67 o
  -3   1   1   229421.77   240943.05   5761.51 o
  -1   1   1      624.28      449.14     37.44 o
   1   1   1     9281.37    10380.11     97.59 o
   3   1   1    10254.32    10563.82    111.06 o
   5   1   1    13754.33    14812.60    191.20 o
   7   1   1   139724.11   144040.14   1577.46 o
   9   1   1     3795.01     3576.92    118.14 o
  11   1   1     1895.11     2052.61    102.33 o
  13   1   1      370.24      310.17    105.45 o
  15   1   1        0.73      -94.60     94.60 o
  17   1   1     5034.79     5389.88    275.61 o
 -18   2   1       25.98       -3.20    102.07 o
 -16   2   1       48.22      117.76     71.10 o
 -14   2   1     3642.67     3496.84    186.58 o
 -12   2   1    26080.87    26918.18    430.22 o
 -10   2   1    11921.94    11975.94    171.54 o
  -8   2   1     1906.51     2272.95     62.52 o
  -6   2   1       51.56      137.51     21.78 o
  -4   2   1   131829.63   141960.83   2331.60 o
  -2   2   1   121985.77   129772.08   2598.40 o
   0   2   1     7130.60     7350.48    140.06 o
   2   2   1    27284.43    27183.91   2324.46 o
   4   2   1       23.66       35.25     11.16 o
   6   2   1    28266.23    22632.75   3010.26 o
   8   2   1    17699.89    13540.38   3197.68 o
  10   2   1     2051.45     1019.06    508.02 o
  12   2   1      108.55       20.86     30.83 o
  14   2   1      475.74      637.69    160.76 o
  16   2   1     3223.92     3487.09    230.84 o
 -19   3   1       64.38       -4.27    118.08 o
 -17   3   1       61.86       91.76    104.56 o
 -15   3   1       77.69      163.08     59.77 o
 -13   3   1    35784.48    36095.76    642.13 o
 -11   3   1     1483.38     1427.99     92.47 o
  -9   3   1      187.80      237.40     31.83 o
  -7   3   1     5623.59     5593.85    124.75 o
  -5   3   1      106.36       63.25     12.12 o
  -3   3   1   319531.59   314234.44   4151.49 o
  -1   3   1    12282.68    13146.86    228.06 o
   1   3   1    26802.17    29423.41    508.48 o
   3   3   1    23009.64    23790.81    284.19 o
   5   3   1      797.52     1450.54     45.94 o
   7   3   1   104099.03   106104.95   1404.52 o
   9   3   1     7363.76     7583.39    171.04 o
  11   3   1      136.51      208.91     72.73 o
  13   3   1      743.04      654.01    125.90 o
  15   3   1       66.35      131.65     82.15 o
  17   3   1     3366.61     1704.48   1905.59 o
 -18   4   1       97.73       29.16    114.88 o
 -16   4   1        0.81      -60.97     60.97 o
 -14   4   1     3611.39     3569.33    192.36 o
 -12   4   1    22731.91    23246.55    772.65 o
 -10   4   1     8661.79     8432.22    181.21 o
  -8   4   1     1366.03     1589.37     56.64 o
  -6   4   1     1343.90     1296.63     30.60 o
  -4   4   1    16755.83    16853.23    220.17 o
  -2   4   1    65693.66    70007.77   1739.10 o
   0   4   1    13990.49    14501.32   1027.88 o
   2   4   1      532.30      544.56     31.41 o
   4   4   1     2330.44     2540.55     57.33 o
   6   4   1    45629.68    44959.48    935.05 o
   8   4   1    17462.38    17384.01    411.73 o
  10   4   1     1269.57     1095.54     78.89 o
  12   4   1       79.14       98.28     58.13 o
  14   4   1      377.23      255.34    183.50 o
  16   4   1     3285.23     3706.26    348.54 o
 -17   5   1      828.04      792.39    185.65 o
 -15   5   1      261.77      295.08     86.81 o
 -13   5   1    26322.28    26247.46    457.70 o
 -11   5   1     3967.59     4205.04    111.60 o
  -9   5   1       32.66       89.05     25.70 o
  -7   5   1     3453.36     3314.60     50.07 o
  -5   5   1     1411.37     1222.82     30.41 o
  -3   5   1   225064.75   227402.69   5142.75 o
  -1   5   1    16241.95    17601.00    402.07 o
   1   5   1        4.86       27.18     20.43 o
   3   5   1      158.21      126.09     21.69 o
   5   5   1    13835.83    15379.09    256.00 o
   7   5   1    82085.67    82427.87   1725.18 o
   9   5   1        7.65       25.10     34.85 o
  11   5   1       66.72       63.22     36.49 o
  13   5   1      648.65      341.15    235.20 o
  15   5   1      161.49      342.75    105.39 o
  17   5   1     5893.90     6519.83    462.35 o
 -18   6   1      471.19      398.69    174.98 o
 -16   6   1      585.42      736.91    182.81 o
 -14   6   1     5933.23     5841.94    248.60 o
 -12   6   1    10386.43    10700.84    353.83 o
 -10   6   1     5643.00     5903.22    148.95 o
  -8   6   1      325.87      422.49     32.81 o
  -6   6   1      136.92      126.45     16.09 o
  -4   6   1    23188.58    22680.56    358.37 o
  -2   6   1    39387.30    39664.88   1044.92 o
   0   6   1    19798.23    14148.46   4868.35 o
   2   6   1     5151.26     6124.42    124.51 o
   4   6   1      162.02      304.59    161.75 o
   6   6   1    41201.80    42985.84    516.07 o
   8   6   1     8898.85     8165.51    475.77 o
  10   6   1     1190.40      728.01    275.87 o
  12   6   1       32.57       31.58     45.70 o
  14   6   1      459.96      668.63    118.43 o
  16   6   1     3172.99     3396.84    342.49 o
 -17   7   1      124.31       19.92    120.92 o
 -15   7   1      316.72      262.47    137.64 o
 -13   7   1    36363.57    35661.20    548.26 o
 -11   7   1      928.63      937.51     71.74 o
  -9   7   1      232.18      292.88     42.53 o
  -7   7   1     1930.87     1833.53     46.86 o
  -5   7   1     2442.85     2318.50     49.83 o
  -3   7   1   159902.28    93790.70  54775.89 o
  -1   7   1     8452.07     8430.64    212.86 o
   1   7   1     3290.92     3589.86    105.12 o
   3   7   1    23078.86    24120.21    508.05 o
   5   7   1     1756.00     1825.01     68.44 o
   7   7   1    49187.61    46931.18   1353.63 o
   9   7   1     2060.18     1372.51    354.22 o
  11   7   1      180.81      172.47     41.50 o
  13   7   1      103.47       63.03     70.24 o
  15   7   1       20.33       16.64     83.83 o
 -16   8   1       66.29      -28.10    112.03 o
 -14   8   1     1842.14     1670.29    151.77 o
 -12   8   1     5601.68     5702.65    225.73 o
 -10   8   1     3140.02     3103.50    135.23 o
  -8   8   1       64.99       72.39     24.12 o
  -6   8   1       11.63       32.28     16.38 o
  -4   8   1    23507.66    22280.80   1780.71 o
  -2   8   1    65086.23    69591.37   1293.86 o
   0   8   1    15405.55    16270.40    421.45 o
   2   8   1       74.47       86.63     33.33 o
   4   8   1     1262.22     1199.97     61.24 o
   6   8   1    18095.10    17585.47    244.98 o
   8   8   1    10273.78    10282.30    247.13 o
  10   8   1     1929.43     1700.38    118.74 o
  12   8   1       83.91       33.24     65.60 o
  14   8   1      435.35      496.52    109.93 o
  16   8   1     2272.52     2449.38    321.51 o
 -17   9   1       35.21      -60.82    117.72 o
 -15   9   1       22.08       97.80    124.48 o
 -13   9   1    14959.23    15162.11    379.29 o
 -11   9   1     1500.47     1705.58    136.38 o
  -9   9   1       75.53       69.34     35.01 o
  -7   9   1     1167.20     1243.32     48.08 o
  -5   9   1     3075.71     3238.31     80.08 o
  -3   9   1    98745.94    95292.87   1484.51 o
  -1   9   1    14731.66    16597.88    284.96 o
   1   9   1     3313.79     3884.11    148.05 o
   3   9   1     1384.68     1316.24     67.48 o
   5   9   1       23.60       53.31     31.32 o
   7   9   1    39394.98    38559.00   1272.16 o
   9   9   1      128.94      118.37     53.97 o
  11   9   1       58.88       14.90     61.38 o
  13   9   1       67.90      -16.51     66.11 o
  15   9   1      281.57      265.67    166.45 o
 -16  10   1      239.00       41.26    140.84 o
 -14  10   1     2325.55     2230.65    284.17 o
 -12  10   1     7235.22     6977.39    259.10 o
 -10  10   1     3297.27     3352.17    178.74 o
  -8  10   1       40.27      -22.11     41.73 o
  -6  10   1      646.43      756.62     49.27 o
  -4  10   1     8158.28     7862.03    207.40 o
  -2  10   1    20977.68    19951.77    326.81 o
   0  10   1     9486.75     2084.04   2731.60 o
   2  10   1      647.90      706.08     69.93 o
   4  10   1     1535.64     1563.32     76.51 o
   6  10   1    12525.37    12223.73    287.42 o
   8  10   1     5706.93     4614.99   1131.85 o
  10  10   1     1031.58      701.67    160.40 o
  12  10   1        0.36       18.46     70.44 o
  14  10   1      312.18      432.47    182.09 o
 -15  11   1       31.25       23.47    124.83 o
 -13  11   1    11822.84    11141.53    560.51 o
 -11  11   1     1736.62     1940.89    152.61 o
  -9  11   1      103.46       65.89     72.55 o
  -7  11   1     1791.55     1970.88     65.00 o
  -5  11   1     4328.00     4543.17    282.18 o
  -3  11   1    71842.84    71966.95    810.39 o
  -1  11   1     4720.90     4910.73    157.19 o
   1  11   1      226.58       55.60     47.90 o
   3  11   1     2509.89     2337.84    115.07 o
   5  11   1     1935.08     2045.16     89.36 o
   7  11   1    25511.15    25548.32    269.88 o
   9  11   1      678.19      464.53    210.01 o
  11  11   1       40.86      -41.80     58.63 o
  13  11   1       14.56      -51.57    114.52 o
 -14  12   1     1610.78     1661.25    263.18 o
 -12  12   1     3935.53     3769.21    342.14 o
 -10  12   1     2644.49     2647.01    227.80 o
  -8  12   1       16.82      -23.74     52.66 o
  -6  12   1      478.00      471.96     43.67 o
  -4  12   1    10095.67    10179.74    317.68 o
  -2  12   1    11461.54    10648.64    233.34 o
   0  12   1     5348.12     1858.28   1466.07 o
   2  12   1      135.27      139.87     56.22 o
   4  12   1       52.06       63.81     38.79 o
   6  12   1     4532.23     4261.67    124.90 o
   8  12   1     3410.04     1599.82   1543.71 o
  10  12   1      347.93      336.29     96.31 o
  12  12   1       16.53      -43.09     68.36 o
  14  12   1      724.82      930.39    235.44 o
 -15  13   1      195.72       33.43    132.30 o
 -13  13   1     7509.40     7320.04    485.47 o
 -11  13   1      779.89      969.69    143.15 o
  -9  13   1       31.76      -56.14     56.81 o
  -7  13   1     1580.93     1646.28    143.30 o
  -5  13   1     1790.70     1504.55    101.28 o
  -3  13   1    35711.84    34632.02    421.66 o
  -1  13   1     2308.34     2539.26    137.24 o
   1  13   1        1.62       -9.86     50.26 o
   3  13   1      186.87      225.84     61.64 o
   5  13   1     2196.27     2122.63    106.83 o
   7  13   1    21578.33    20616.07    465.82 o
   9  13   1     1000.80      959.81    180.67 o
  11  13   1        7.65      -21.17     74.86 o
  13  13   1       34.70      135.15    151.15 o
 -14  14   1      429.67      463.06    199.17 o
 -12  14   1     2860.56     2805.03    321.15 o
 -10  14   1     2739.54     2649.80    188.91 o
  -8  14   1      337.17      267.41    117.90 o
  -6  14   1       23.38        8.67     47.79 o
  -4  14   1     4552.26     4670.29    172.73 o
  -2  14   1     4562.49     4475.28    166.91 o
   0  14   1     2592.80     2576.47    173.08 o
   2  14   1     1082.02     1005.56     97.21 o
   4  14   1        5.64       -5.02     35.38 o
   6  14   1     5388.92     5326.29    254.69 o
   8  14   1     2522.81     1377.08    936.79 o
  10  14   1      447.44      376.16    110.53 o
  12  14   1      189.18      242.91    171.42 o
 -13  15   1     3154.79     3226.13    373.08 o
 -11  15   1      340.07      366.68    172.49 o
  -9  15   1      125.04      101.24     81.47 o
  -7  15   1      356.31      507.58    108.30 o
  -5  15   1     1703.77     1714.44    159.15 o
  -3  15   1    25266.72    25346.89    411.37 o
  -1  15   1     1185.32     1298.23     98.44 o
   1  15   1       95.25       36.69     59.64 o
   3  15   1      718.92      580.09     85.84 o
   5  15   1     1012.39      949.45    135.18 o
   7  15   1     9650.99     9610.44    348.33 o
   9  15   1      968.53     1009.97    141.13 o
  11  15   1       26.00     -109.19    115.59 o
 -12  16   1     2436.95     2370.43    317.60 o
 -10  16   1     2257.57     2074.17    287.01 o
  -8  16   1       99.00      -17.56     73.17 o
  -6  16   1       50.66       24.50     46.50 o
  -4  16   1     3088.65     3114.05    214.14 o
  -2  16   1     3710.66     3383.41    152.90 o
   0  16   1     1452.02     1460.99    123.16 o
   2  16   1      185.59      139.51     69.34 o
   4  16   1      566.06      481.33    113.76 o
   6  16   1     1628.03     1941.69    288.97 o
   8  16   1     1116.90      676.82    378.24 o
  10  16   1      411.08      266.74    166.80 o
 -11  17   1      502.59      719.49    226.55 o
  -9  17   1      240.59      146.17    141.91 o
  -7  17   1       98.79       59.55     85.25 o
  -5  17   1     1117.82     1106.77    151.11 o
  -3  17   1     8059.94     8342.58    280.08 o
  -1  17   1     2003.95     1164.19    502.37 o
   1  17   1      458.99      139.90    117.24 o
   3  17   1       65.93       81.50     90.28 o
   5  17   1      343.34      562.59    123.21 o
   7  17   1     6372.29     6567.42    332.18 o
   9  17   1      707.99      578.65    208.41 o
  -8  18   1      114.10     -111.32    120.57 o
  -6  18   1       22.50       30.67     82.98 o
  -4  18   1      951.03     1055.17    127.48 o
  -2  18   1     1386.35     1376.95    139.95 o
   0  18   1     1381.79     1254.53    118.38 o
   2  18   1       26.34      -14.05     80.53 o
   4  18   1      895.75      950.12    147.24 o
   6  18   1      990.53     1131.67    162.29 o
   8  18   1      664.58      783.15    224.06 o
  -7  19   1        6.23      -12.80    130.52 o
  -5  19   1      183.83      205.51     90.96 o
  -3  19   1     5461.30     5387.15    248.11 o
  -1  19   1      375.46      389.67    104.93 o
   1  19   1       51.97      -43.26     69.34 o
   3  19   1      121.74      -12.59     87.06 o
   5  19   1     1052.25     1086.24    161.61 o
  -4  20   1      516.46      770.92    124.95 o
  -2  20   1      843.34      398.73    322.23 o
   0  20   1      354.01      310.37    132.60 o
   2  20   1       36.91       38.25     75.19 o
 -18   0   2        3.38       18.49     87.85 o
 -16   0   2    14586.13    14440.92    503.25 o
 -14   0   2      272.87      223.35    103.14 o
 -12   0   2      357.45      417.18     95.67 o
 -10   0   2    10730.68    11136.28    223.15 o
  -8   0   2     2813.73     3928.68    191.52 o
  -6   0   2   192068.30   201165.77   3517.77 o
  -4   0   2    33110.64    33918.02   1069.63 o
  -2   0   2        2.56       85.27     17.68 o
   0   0   2    70832.16    74517.12    916.23 o
   2   0   2      103.15      243.92     22.35 o
   4   0   2   128262.77   127986.66   2278.10 o
   6   0   2     3492.09     2942.55    117.58 o
   8   0   2       83.39       67.06     38.15 o
  10   0   2     1613.18     1712.32    135.75 o
  12   0   2       99.02       68.13     77.32 o
  14   0   2     9687.66     9856.56    512.14 o
 -19   1   2       37.09      -17.78    101.72 o
 -17   1   2     3990.18     3864.44    205.97 o
 -15   1   2    11358.34    11651.59    308.16 o
 -13   1   2    14691.53    14635.73    309.68 o
 -11   1   2        1.67       41.19     34.44 o
  -9   1   2      740.85      703.46     35.36 o
  -7   1   2    28841.33    32383.93    292.17 o
  -5   1   2   135690.45   144411.41   1472.06 o
  -3   1   2    60007.51    60167.29   1113.64 o
  -1   1   2     4640.15     5137.73     38.97 o
   1   1   2     8254.89     9478.23     78.68 o
   3   1   2    70868.80    74281.07    817.21 o
   5   1   2    14345.51    13248.59    120.50 o
   7   1   2    10115.34     9524.61    135.48 o
   9   1   2      339.06      332.45     44.95 o
  11   1   2      216.59      268.29     59.51 o
  13   1   2     5379.96     5638.72    216.80 o
  15   1   2     1914.44     2103.69    278.48 o
 -20   2   2        6.81       34.50    120.92 o
 -18   2   2       57.03      -19.92     97.09 o
 -16   2   2    21616.81    20996.77    424.56 o
 -14   2   2     4196.90     4102.91    154.52 o
 -12   2   2     1086.08      965.02     71.92 o
 -10   2   2     5393.65     5580.76    109.11 o
  -8   2   2     5802.64     6249.62     84.60 o
  -6   2   2   183168.31   186009.63   2461.93 o
  -4   2   2    11865.21    11253.54    116.16 o
  -2   2   2      242.27      231.45     13.69 o
   0   2   2     4275.08     4276.20     52.02 o
   2   2   2     4955.11     5325.03     62.55 o
   4   2   2   156670.59   159188.75   2033.77 o
   6   2   2     1854.79     1433.34     53.43 o
   8   2   2        1.06        5.74     25.91 o
  10   2   2      954.65      878.31     65.67 o
  12   2   2       43.84      -22.41     63.63 o
  14   2   2    10817.14    11885.66    536.86 o
  16   2   2      522.42      406.26    122.10 o
 -19   3   2      703.44      588.96    178.89 o
 -17   3   2     1209.13     1052.38    190.63 o
 -15   3   2     6423.01     6347.47    186.92 o
 -13   3   2     7122.02     7116.80    175.24 o
 -11   3   2      168.73      223.08     40.40 o
  -9   3   2     4311.22     4488.86     88.99 o
  -7   3   2    35808.80    38662.38    279.09 o
  -5   3   2    51067.52    52086.13    776.99 o
  -3   3   2   131571.66   139629.34   1564.10 o
  -1   3   2    14947.35    16989.34    341.20 o
   1   3   2      437.52      545.33     30.72 o
   3   3   2    13848.30    12187.72    115.69 o
   5   3   2    41315.44    40352.26   1297.12 o
   7   3   2       66.10       16.64     24.58 o
   9   3   2      399.76      286.14    100.91 o
  11   3   2        9.77       30.51     57.26 o
  13   3   2     6115.33     6514.14    392.64 o
  15   3   2     1524.39     1449.48    132.31 o
 -18   4   2      190.62      410.78    149.73 o
 -16   4   2    18386.68    18760.91    564.95 o
 -14   4   2     2186.69     2138.57    112.52 o
 -12   4   2     1740.16     1606.68     88.19 o
 -10   4   2     3762.02     3743.82    105.00 o
  -8   4   2      397.78      402.50     25.70 o
  -6   4   2   140085.66   140204.16   2228.67 o
  -4   4   2     4293.91     3875.70    305.33 o
  -2   4   2      492.01      546.18     30.17 o
   0   4   2    22868.76    23709.64    480.88 o
   2   4   2        7.82       47.21     19.44 o
   4   4   2    97160.32    97969.52   1681.19 o
   6   4   2    18245.82    18109.79    266.32 o
   8   4   2      331.74      360.32     47.18 o
  10   4   2      788.64      807.53     74.14 o
  12   4   2        4.93       -7.90     63.18 o
  14   4   2     9279.39     9736.79    458.90 o
  16   4   2      190.09      247.00    108.23 o
 -19   5   2       95.05       41.97    123.41 o
 -17   5   2     3259.15     3130.10    303.02 o
 -15   5   2    14124.02    14363.60    358.85 o
 -13   5   2    10585.73    11208.00    306.74 o
 -11   5   2       12.52        7.98     32.99 o
  -9   5   2     2238.81     2198.69     59.82 o
  -7   5   2    17441.55    18443.80    322.08 o
  -5   5   2    46522.88    45349.16   1251.19 o
  -3   5   2    22425.93    23682.54    589.31 o
  -1   5   2     2413.73     2803.12    145.16 o
   1   5   2      312.62      263.97     34.39 o
   3   5   2    52122.15    54852.35   1190.62 o
   5   5   2    29953.59    29954.21    555.20 o
   7   5   2    20213.29    20631.42    473.30 o
   9   5   2      186.03      144.45     44.56 o
  11   5   2     1072.65     1191.53     91.94 o
  13   5   2     3590.19     3845.71    179.63 o
  15   5   2     1162.02     1149.92    156.67 o
 -18   6   2      113.58      168.58    142.62 o
 -16   6   2     7759.51     7437.77    432.47 o
 -14   6   2       80.47      172.49     69.16 o
 -12   6   2      882.26      804.19     91.53 o
 -10   6   2     1756.27     1827.07     98.94 o
  -8   6   2      219.05      207.22     20.84 o
  -6   6   2   146192.22   145879.11   1674.05 o
  -4   6   2    12573.26    12601.10    143.74 o
  -2   6   2      150.17      157.36     25.76 o
   0   6   2    17533.40    17563.64    905.56 o
   2   6   2      614.07      522.85     39.88 o
   4   6   2    70335.30    64381.18   1021.66 o
   6   6   2     1905.69     1823.27     78.20 o
   8   6   2      736.66      894.99     71.52 o
  10   6   2     4049.72     4090.70    142.70 o
  12   6   2       40.84       34.86     55.20 o
  14   6   2     5705.53     6069.33    297.11 o
  16   6   2      210.10      408.64    176.40 o
 -19   7   2      360.86      285.59    173.91 o
 -17   7   2     2645.22     2933.78    318.66 o
 -15   7   2     2389.16     2497.75    268.16 o
 -13   7   2    12226.81    11750.70    296.55 o
 -11   7   2     4749.76     4647.13    115.81 o
  -9   7   2     1978.79     2100.97     55.72 o
  -7   7   2    13356.86    13859.37    383.28 o
  -5   7   2    39363.63    36867.72    489.88 o
  -3   7   2    17890.81    17749.92    225.83 o
  -1   7   2       30.93       16.00     19.64 o
   1   7   2      202.58      189.80    106.30 o
   3   7   2    21376.27    20331.69    486.80 o
   5   7   2    23650.50    24820.15    682.08 o
   7   7   2     8307.94     8123.25    280.96 o
   9   7   2      216.46      127.27     40.05 o
  11   7   2        3.63       37.70     38.08 o
  13   7   2     4818.35     5010.80    277.76 o
  15   7   2      905.35      336.85    439.94 o
 -18   8   2       52.79      -46.95    107.76 o
 -16   8   2    11225.95     9957.57    523.52 o
 -14   8   2       79.98      294.74     82.37 o
 -12   8   2     3200.33     3150.51    160.34 o
 -10   8   2     2107.17     2278.43    158.38 o
  -8   8   2     1034.51     1077.24     51.83 o
  -6   8   2    80140.27    84500.17   2266.94 o
  -4   8   2    16404.85    17199.29    384.54 o
  -2   8   2        2.28       26.43     33.73 o
   0   8   2     1976.83      957.94    359.44 o
   2   8   2     1694.51     1496.30     70.42 o
   4   8   2    77069.61    76408.53   1577.49 o
   6   8   2     3470.78     3733.97    111.62 o
   8   8   2      359.75      326.88     48.41 o
  10   8   2     1130.92     1154.84     76.65 o
  12   8   2      270.75      544.36    112.22 o
  14   8   2     4954.90     5160.88    416.47 o
 -17   9   2      974.04      772.48    203.08 o
 -15   9   2     8327.50     8912.66    501.83 o
 -13   9   2     7134.17     7446.39    251.71 o
 -11   9   2      155.67      146.91     71.13 o
  -9   9   2     1209.60     1243.07    106.93 o
  -7   9   2    10988.44    11572.57    311.90 o
  -5   9   2    18491.00    16986.50    219.26 o
  -3   9   2     8709.83     8473.17    200.30 o
  -1   9   2     1360.34     1542.85     68.61 o
   1   9   2       11.56       23.14     33.95 o
   3   9   2     8559.80     7871.24    236.36 o
   5   9   2    11444.06    10922.24    267.49 o
   7   9   2     4482.10     4419.65    188.34 o
   9   9   2        2.80       -1.17     31.75 o
  11   9   2      186.03      155.23     77.65 o
  13   9   2     2473.68     2433.02    305.51 o
 -16  10   2     6691.93     6731.80    460.93 o
 -14  10   2     1306.98     1406.25    232.95 o
 -12  10   2      276.43      264.22     72.02 o
 -10  10   2       16.08       36.37     50.77 o
  -8  10   2        1.10      -27.16     27.16 o
  -6  10   2    47098.53    47417.61    977.87 o
  -4  10   2     4271.03     3612.30    608.11 o
  -2  10   2      112.47      119.92     32.39 o
   0  10   2     7246.27     6094.53    430.61 o
   2  10   2      468.05      430.20     51.65 o
   4  10   2    49194.44    48303.38   1035.66 o
   6  10   2    10759.08    10871.67    334.72 o
   8  10   2      731.27      805.66     64.63 o
  10  10   2      386.34      339.38     94.29 o
  12  10   2        0.88      -14.02     48.00 o
  14  10   2     3318.74     3904.36    396.55 o
 -17  11   2       88.60      192.76    159.69 o
 -15  11   2     3727.21     3580.00    349.25 o
 -13  11   2     4349.96     4919.39    373.08 o
 -11  11   2      526.70      514.69     89.26 o
  -9  11   2      163.48      131.35     63.33 o
  -7  11   2     8424.91     8258.39    160.53 o
  -5  11   2    15188.92    14425.90    366.76 o
  -3  11   2    13890.22    14844.31    708.70 o
  -1  11   2      400.29      308.65     46.63 o
   1  11   2      245.20      225.06     57.27 o
   3  11   2    11516.13    11811.08    385.48 o
   5  11   2    12368.09    12595.45    437.88 o
   7  11   2     3212.76     3206.90    112.83 o
   9  11   2       64.39       77.80     72.20 o
  11  11   2       11.35       15.81     43.44 o
  13  11   2      856.64     1054.51    239.35 o
 -16  12   2     4704.70     4235.82    397.98 o
 -14  12   2      269.23      328.98    166.45 o
 -12  12   2      702.71      386.59    155.78 o
 -10  12   2      275.92      268.94     89.62 o
  -8  12   2     1154.25     1220.86    122.45 o
  -6  12   2    34347.26    35270.61    749.63 o
  -4  12   2     2108.74     2717.77    261.02 o
  -2  12   2        8.11      -31.13     31.85 o
   0  12   2     3358.95      757.95    883.14 o
   2  12   2     2806.85     2737.26    134.14 o
   4  12   2    28964.19    28426.35    842.06 o
   6  12   2     1108.24     1113.49     77.68 o
   8  12   2       11.46      -25.42     60.45 o
  10  12   2      689.46      600.38    123.94 o
  12  12   2       17.10       53.95     81.49 o
 -15  13   2     1662.42     1427.23    262.47 o
 -13  13   2     3940.10     3701.28    363.48 o
 -11  13   2      521.84      484.04    162.18 o
  -9  13   2       18.51      -34.51     54.13 o
  -7  13   2     4902.72     5031.05    227.51 o
  -5  13   2     8055.57     6676.52   1212.19 o
  -3  13   2     8852.88     9854.86    170.41 o
  -1  13   2      186.93      163.86     60.99 o
   1  13   2        1.40      -32.35     45.98 o
   3  13   2     8284.90     8137.80    269.25 o
   5  13   2     1534.43     1602.66     92.24 o
   7  13   2     2486.17     2323.44    214.99 o
   9  13   2      293.00      189.12     92.23 o
  11  13   2       45.75       17.14     61.90 o
 -14  14   2      203.39      365.26    188.14 o
 -12  14   2      289.68      258.92    152.58 o
 -10  14   2      785.56      785.11    116.49 o
  -8  14   2        5.35      -49.80     65.46 o
  -6  14   2    13943.30    13925.89    432.30 o
  -4  14   2     2902.13     3562.59    205.97 o
  -2  14   2        4.68      -47.61     47.61 o
   0  14   2     1964.81     1046.23    406.71 o
   2  14   2     2218.40     2020.92    129.70 o
   4  14   2    16021.33    15795.06    603.52 o
   6  14   2     1856.58     2045.53    202.90 o
   8  14   2       58.21      -14.73     68.82 o
  10  14   2        3.95      -52.68     85.89 o
 -13  15   2     2264.98     2525.13    320.09 o
 -11  15   2      107.25      102.78    145.46 o
  -9  15   2      224.35      124.05     82.84 o
  -7  15   2     1276.62     1176.10    157.02 o
  -5  15   2     5676.15     5134.91    365.97 o
  -3  15   2     6185.03     6252.84    184.77 o
  -1  15   2      619.31      421.68     81.26 o
   1  15   2      117.84        9.27     56.62 o
   3  15   2     2824.94     2823.22    156.04 o
   5  15   2     2846.15     2817.14    207.29 o
   7  15   2      962.21      968.30    141.02 o
   9  15   2       72.96       35.02     81.15 o
 -12  16   2       19.18      -71.84    119.14 o
 -10  16   2        8.68     -108.83    108.83 o
  -8  16   2      238.02      202.27     93.04 o
  -6  16   2    10852.14    10948.13    360.59 o
  -4  16   2     1106.45     1163.02    123.93 o
  -2  16   2        5.67      -48.62     48.62 o
   0  16   2      348.38      377.40     84.18 o
   2  16   2      676.52      670.92     96.87 o
   4  16   2    11218.36    11004.54    574.73 o
   6  16   2      974.59     1105.32    149.97 o
   8  16   2       22.32       -6.20     83.17 o
 -11  17   2      208.62      123.06    156.49 o
  -9  17   2       16.21       35.92    135.15 o
  -7  17   2     1665.94     1592.19    166.94 o
  -5  17   2     3667.80     3609.32    196.52 o
  -3  17   2     4200.91     4560.37    213.89 o
  -1  17   2      219.02      124.23     80.51 o
   1  17   2       10.93      -53.94     53.94 o
   3  17   2      844.57      848.40    138.79 o
   5  17   2     1157.73     1243.02    164.22 o
   7  17   2      361.73      458.05    127.88 o
 -10  18   2      243.28      443.85    199.17 o
  -8  18   2      901.90      884.86    227.26 o
  -6  18   2     6329.40     5365.32   1220.89 o
  -4  18   2      765.48      969.25    127.15 o
  -2  18   2        4.21       -9.34     70.83 o
   0  18   2      347.83      288.60     88.47 o
   2  18   2       49.32       42.71     86.26 o
   4  18   2     4293.94     4656.37    276.99 o
   6  18   2      888.31     1047.62    166.18 o
  -7  19   2      293.97      329.87    131.29 o
  -5  19   2     1413.63     1412.38    149.60 o
  -3  19   2     1814.61     1899.41    164.44 o
  -1  19   2       71.86       21.74     77.86 o
   1  19   2      176.55      143.66    104.03 o
   3  19   2     1109.36     1354.58    262.65 o
   5  19   2      601.80      483.89    134.66 o
  -4  20   2     1269.10     1358.86    150.78 o
  -2  20   2        0.25      -68.40     68.40 o
   0  20   2        7.19      -29.83     97.21 o
   2  20   2      417.87      229.14    132.48 o
 -18   0   3     5986.64     6047.52    354.59 o
 -16   0   3    12733.47    12288.87    442.79 o
 -14   0   3      544.81      356.72    105.63 o
 -12   0   3      144.53      234.73     76.11 o
 -10   0   3     6603.06     7638.35    252.87 o
  -8   0   3    59036.09    64749.57    621.15 o
  -6   0   3    77897.66    78624.12   3052.92 o
  -4   0   3     1222.22     1194.16     42.51 o
  -2   0   3    10327.65    10779.89    121.59 o
   0   0   3    29059.16    31578.25    351.82 o
   2   0   3   128537.17   138937.63   3191.49 o
   4   0   3    30512.07    32137.24    932.69 o
   6   0   3      267.84      247.66     45.12 o
   8   0   3       19.11      -43.51     43.51 o
  10   0   3     4349.30     4870.72    227.39 o
  12   0   3     5476.40     5458.89    448.12 o
  14   0   3      425.40      211.00     96.64 o
 -19   1   3     6765.51     6866.94    395.13 o
 -17   1   3     1155.26     1003.66    118.68 o
 -15   1   3     4097.57     3632.62    174.49 o
 -13   1   3     1013.45      976.33     91.56 o
 -11   1   3     3205.48     3625.66    108.66 o
  -9   1   3    88017.05    92434.84    747.98 o
  -7   1   3    16963.15    16588.30    210.67 o
  -5   1   3      649.84      927.20     41.83 o
  -3   1   3    29223.71    29383.82    226.70 o
  -1   1   3    11271.62    11802.70     81.46 o
   1   1   3   116486.02   116650.00   1019.87 o
   3   1   3    14815.78    14160.69    152.37 o
   5   1   3      541.13      717.57     42.19 o
   7   1   3     5793.32     6009.69    118.62 o
   9   1   3      855.19      719.21     64.35 o
  11   1   3    16037.95    15739.44    286.88 o
  13   1   3     1196.43     1127.15    104.09 o
  15   1   3       60.67       46.95    126.26 o
 -20   2   3     1081.64     1243.01    214.46 o
 -18   2   3     4908.20     5655.23    361.34 o
 -16   2   3     8507.35     8719.81    266.13 o
 -14   2   3      286.00      375.33     72.24 o
 -12   2   3     6243.19     6316.87    145.46 o
 -10   2   3    19205.06    21710.35    202.45 o
  -8   2   3    39139.90    41092.15    960.41 o
  -6   2   3    76542.95    77122.91   1618.23 o
  -4   2   3      323.60      428.70     18.37 o
  -2   2   3     1664.56     1901.61     42.34 o
   0   2   3    78770.52    85895.09    735.03 o
   2   2   3    22748.78    22164.38    248.74 o
   4   2   3    39954.57    40428.51    612.47 o
   6   2   3      701.56      735.21     46.10 o
   8   2   3     1071.86      878.61     62.44 o
  10   2   3     4484.55     4425.46    135.27 o
  12   2   3     1838.55     2140.48    125.11 o
  14   2   3      583.02      647.87    124.87 o
 -19   3   3     6937.33     6980.75    423.58 o
 -17   3   3       45.25       42.32     97.09 o
 -15   3   3     4478.92     4073.45    180.21 o
 -13   3   3      592.94      562.17     48.94 o
 -11   3   3       33.30       70.76     22.79 o
  -9   3   3    85833.98    91607.01    805.58 o
  -7   3   3    12348.87    11895.30    348.16 o
  -5   3   3     1323.90     1269.27     48.58 o
  -3   3   3    38705.60    41945.89    512.48 o
  -1   3   3     2218.89     2755.50     43.08 o
   1   3   3   192036.16   190462.42   3315.53 o
   3   3   3    14563.49    13939.75    227.23 o
   5   3   3     6024.94     6555.87    112.26 o
   7   3   3     2594.61     2707.15    138.04 o
   9   3   3     2659.77     2715.56    105.34 o
  11   3   3    14623.32    14994.78    269.55 o
  13   3   3      372.47      420.48    104.04 o
  15   3   3       51.92       39.84     62.66 o
 -20   4   3      988.08      827.96    197.03 o
 -18   4   3     3615.52     3939.57    325.07 o
 -16   4   3    11376.71    11361.68    481.91 o
 -14   4   3       38.72       33.54     38.11 o
 -12   4   3     2867.93     2762.19    101.69 o
 -10   4   3    12674.05    13224.56    122.19 o
  -8   4   3    58383.78    58653.82    358.30 o
  -6   4   3    37649.67    36352.52    785.99 o
  -4   4   3       19.20       21.16      9.54 o
  -2   4   3      886.27      894.06     31.50 o
   0   4   3     6837.19     6660.09    151.74 o
   2   4   3    43914.50    44056.07    647.59 o
   4   4   3    12637.09    12183.26    155.98 o
   6   4   3      331.87      318.31     40.48 o
   8   4   3     4547.87     4034.73    127.50 o
  10   4   3     5105.12     4455.89    634.00 o
  12   4   3     1859.50      804.24   1027.48 o
  14   4   3      695.81      338.57    105.87 o
 -19   5   3     4539.73     4341.81    366.32 o
 -17   5   3     1607.07     1296.00    214.46 o
 -15   5   3      899.53      969.65    104.66 o
 -13   5   3      607.70      623.21     57.02 o
 -11   5   3       77.78       43.55     22.43 o
  -9   5   3    72251.44    73270.64    637.97 o
  -7   5   3    20095.12    19902.77    501.29 o
  -5   5   3      935.52     1015.39    220.50 o
  -3   5   3    13116.83    14122.31    458.41 o
  -1   5   3     1551.43     1881.80     56.38 o
   1   5   3   112664.02   115435.93   1622.92 o
   3   5   3    16403.10    16891.12    438.83 o
   5   5   3     4129.45     4584.06    188.85 o
   7   5   3      595.34      324.90    133.72 o
   9   5   3     1526.85     1458.37    102.06 o
  11   5   3    13345.82    13780.94    290.37 o
  13   5   3     1676.41     1578.06    159.23 o
  15   5   3       70.40      -13.04    144.57 o
 -18   6   3     5009.94     5230.59    383.39 o
 -16   6   3    12383.03    12320.17    535.61 o
 -14   6   3       21.45       21.82     48.81 o
 -12   6   3      939.10      944.10     58.83 o
 -10   6   3    13775.06    14556.14    191.62 o
  -8   6   3    27367.12    26067.93    927.01 o
  -6   6   3    49899.30    48780.61   1363.40 o
  -4   6   3     1550.40     1605.04     42.69 o
  -2   6   3     4180.93     4370.65    133.55 o
   0   6   3    10783.05    10332.74    338.75 o
   2   6   3    34324.16    34056.09    739.93 o
   4   6   3    17728.37    17396.20    820.39 o
   6   6   3     1555.60     1646.97     81.38 o
   8   6   3     1624.03     1694.16     98.10 o
  10   6   3     4614.80     4784.31    170.92 o
  12   6   3     4708.43     4331.56    178.77 o
  14   6   3      722.94      488.35    169.47 o
 -19   7   3     4679.86     4862.84    404.38 o
 -17   7   3       65.58      128.39    119.50 o
 -15   7   3      948.49      820.14    171.78 o
 -13   7   3     7499.53     7608.70    222.51 o
 -11   7   3       25.33       -5.00     43.67 o
  -9   7   3    35919.82    34585.48    552.86 o
  -7   7   3     3217.77     2982.12    246.29 o
  -5   7   3     6926.97     7657.85    223.15 o
  -3   7   3     2133.54     2013.21     77.10 o
  -1   7   3      759.66      445.95     43.52 o
   1   7   3    78608.34    76089.16   2241.76 o
   3   7   3    12991.81    12990.65    772.48 o
   5   7   3       26.71      -27.87     33.12 o
   7   7   3     5899.86     6031.25    165.29 o
   9   7   3       43.03       83.93     44.91 o
  11   7   3     5216.32     5804.02    176.42 o
  13   7   3      273.66      176.31     97.38 o
 -18   8   3     2314.44     2205.76    286.30 o
 -16   8   3     7119.84     7701.66    450.97 o
 -14   8   3     1888.82     1684.37    220.50 o
 -12   8   3      628.77      663.42     79.75 o
 -10   8   3     9096.31     9584.72    229.41 o
  -8   8   3    21941.66    21090.51    317.71 o
  -6   8   3    38878.36    41101.68   1501.41 o
  -4   8   3     1125.59     1285.08     55.48 o
  -2   8   3     9207.13     9984.96    280.28 o
   0   8   3    17800.03    17945.70    493.83 o
   2   8   3    15020.81     7718.66   4528.33 o
   4   8   3    10686.85    10750.81    362.76 o
   6   8   3       24.62       -5.28     33.70 o
   8   8   3      164.96      172.21     48.38 o
  10   8   3     4142.84     4175.31    144.35 o
  12   8   3     1145.88     1342.68    163.07 o
  14   8   3     1397.65     1243.64    170.52 o
 -17   9   3     1513.68     1329.43    240.78 o
 -15   9   3      907.29      857.48    193.12 o
 -13   9   3       94.90       57.31     51.37 o
 -11   9   3      687.46      797.66     88.06 o
  -9   9   3    59904.70    58190.66    567.88 o
  -7   9   3     3821.09     4189.68    297.86 o
  -5   9   3      489.54      557.40     58.70 o
  -3   9   3     2131.38     2266.01     76.99 o
  -1   9   3       21.87       31.49     25.56 o
   1   9   3    49730.38    39498.80   6521.01 o
   3   9   3     7576.24     7833.76    268.26 o
   5   9   3      188.07      175.15     53.39 o
   7   9   3     1134.54     1200.52    104.82 o
   9   9   3       62.69       17.57     37.76 o
  11   9   3    10153.38    10378.92    368.48 o
  13   9   3     1400.92     1529.80    177.48 o
 -18  10   3     2252.78     1999.12    290.21 o
 -16  10   3     3638.28     3846.74    351.03 o
 -14  10   3        8.99        5.69    105.63 o
 -12  10   3     1441.75     1413.30    176.76 o
 -10  10   3      490.01      446.56     77.27 o
  -8  10   3    17124.90    16142.73    322.72 o
  -6  10   3    20216.20    21060.13    383.98 o
  -4  10   3      251.34      221.74     42.14 o
  -2  10   3     1107.94     1150.15     66.95 o
   0  10   3     4723.88     4238.93    148.83 o
   2  10   3    18618.37    18353.49    441.01 o
   4  10   3     3856.85     3992.44    155.49 o
   6  10   3      561.62      557.05     59.36 o
   8  10   3      195.17      160.39     54.26 o
  10  10   3     1030.22     1170.69    145.02 o
  12  10   3      742.55      752.17    138.14 o
 -17  11   3      540.55      502.89    190.27 o
 -15  11   3      726.29      818.00    195.61 o
 -13  11   3      495.64      469.11    155.78 o
 -11  11   3       30.33      -39.64     51.54 o
  -9  11   3    23046.53    23276.46    407.86 o
  -7  11   3     7500.33     8548.32    154.56 o
  -5  11   3     1104.64     1179.82     61.81 o
  -3  11   3     1530.42     1684.19    125.72 o
  -1  11   3        2.05        7.57     44.66 o
   1  11   3    26415.14    24769.44   1364.28 o
   3  11   3     5492.39     5945.12    173.06 o
   5  11   3        0.47       22.95     37.05 o
   7  11   3       61.63      102.19     40.96 o
   9  11   3      315.45      335.41    101.36 o
  11  11   3     6775.02     6848.96    534.90 o
 -16  12   3     3908.83     4262.85    389.44 o
 -14  12   3       74.56      116.65    138.35 o
 -12  12   3      446.47      342.49    147.95 o
 -10  12   3     3760.68     3796.71    186.91 o
  -8  12   3    12206.60    11352.51    303.79 o
  -6  12   3    23005.71    23896.59    304.43 o
  -4  12   3      841.26      777.75     60.54 o
  -2  12   3        2.17      -31.14     45.62 o
   0  12   3     5850.95     5629.90    182.79 o
   2  12   3     4869.70     4670.87    173.48 o
   4  12   3     7308.65     7633.85    180.17 o
   6  12   3       14.15      -12.79     33.73 o
   8  12   3      268.16      171.28    139.06 o
  10  12   3     2624.16     2348.63    199.12 o
  12  12   3      944.56      851.09    152.99 o
 -15  13   3      172.31      305.51    163.24 o
 -13  13   3      555.03      545.93    179.96 o
 -11  13   3      166.40      101.36    134.08 o
  -9  13   3     8942.54     8939.76    284.54 o
  -7  13   3     1985.07     2418.86    280.08 o
  -5  13   3        1.03       -2.02     43.96 o
  -3  13   3     2019.46     1999.84    122.12 o
  -1  13   3      144.32      106.58     57.16 o
   1  13   3    21119.83    20655.93    368.33 o
   3  13   3      982.57     1367.82     92.27 o
   5  13   3        1.54      -49.31     49.31 o
   7  13   3     1563.34     1510.39    160.37 o
   9  13   3      167.13      182.46     97.11 o
  11  13   3     2580.52     3043.15    325.96 o
 -14  14   3      158.39      107.76    148.66 o
 -12  14   3      113.70       33.43    116.65 o
 -10  14   3     1101.04     1212.06    225.84 o
  -8  14   3    13500.53    12534.95    352.53 o
  -6  14   3     8581.21     8694.10    299.19 o
  -4  14   3       79.66       75.16     48.24 o
  -2  14   3      159.43      231.38     67.65 o
   0  14   3     2734.92      624.29    788.52 o
   2  14   3     5389.38     5087.13    163.37 o
   4  14   3     4313.81     4292.74    180.76 o
   6  14   3        0.10       -4.19     68.91 o
   8  14   3       35.01       16.93     76.59 o
  10  14   3      864.85     1129.32    163.62 o
 -13  15   3      196.78      151.15    144.40 o
 -11  15   3       18.48      -25.61    122.34 o
  -9  15   3    12148.13    12302.40    428.56 o
  -7  15   3     3690.90     4346.36    229.57 o
  -5  15   3        8.32      -40.75     44.36 o
  -3  15   3      864.66      903.86     98.76 o
  -1  15   3      112.37       50.71     59.57 o
   1  15   3     9598.39     9478.01    264.61 o
   3  15   3     2148.89     2494.15    152.18 o
   5  15   3       43.30       -5.50     73.54 o
   7  15   3       15.78      -69.08     70.04 o
   9  15   3       21.68      -15.91     82.59 o
 -12  16   3      803.51      769.63    214.81 o
 -10  16   3       82.61       73.62    139.77 o
  -8  16   3     1731.73     1685.38    165.68 o
  -6  16   3     5316.64     5445.28    245.14 o
  -4  16   3       78.88      107.93     74.36 o
  -2  16   3       93.28       40.94     66.51 o
   0  16   3     2357.17     2156.37    143.72 o
   2  16   3     2183.28     2384.71    155.64 o
   4  16   3     2649.97     2789.24    210.00 o
   6  16   3       64.80      114.21     90.91 o
   8  16   3        1.55       55.51     97.45 o
 -11  17   3       86.78      -75.75    114.16 o
  -9  17   3     4308.61     3884.80    376.64 o
  -7  17   3      980.04     1324.16    131.66 o
  -5  17   3       14.22      -46.11     46.43 o
  -3  17   3      345.25      288.26     92.26 o
  -1  17   3      751.37      462.48    135.77 o
   1  17   3     6104.30     6086.63    231.47 o
   3  17   3     1100.55     1512.08    170.94 o
   5  17   3       20.93      -35.30     81.91 o
   7  17   3       44.31      -50.44     81.57 o
 -10  18   3      929.93      967.73    236.86 o
  -8  18   3     1790.75     1687.42    194.13 o
  -6  18   3     3589.42     4193.31    217.10 o
  -4  18   3      124.21        8.31     75.59 o
  -2  18   3       30.99      -48.77     65.65 o
   0  18   3      357.46      349.94     93.39 o
   2  18   3     1986.84     1838.26    230.82 o
   4  18   3      968.97      963.59    156.17 o
   6  18   3      209.36      257.76    160.76 o
  -9  19   3     1904.28     1634.67    204.60 o
  -7  19   3      362.00      612.06    150.64 o
  -5  19   3        0.25      -44.36     70.47 o
  -3  19   3      176.55      192.53     95.22 o
  -1  19   3      153.34      138.28     84.05 o
   1  19   3     4277.36     1797.88   2075.77 o
   3  19   3     1388.33     1539.08    187.24 o
  -4  20   3       17.71      -63.97     80.39 o
  -2  20   3       40.92       27.90     80.38 o
   0  20   3      153.93      263.18    178.54 o
 -18   0   4     2261.13     2230.65    225.13 o
 -16   0   4      327.46      239.00     98.87 o
 -14   0   4     1211.81     1252.25    147.24 o
 -12   0   4    46220.84    49651.61    676.10 o
 -10   0   4    27900.82    28985.94    752.03 o
  -8   0   4    13975.83    14029.79    283.10 o
  -6   0   4     1886.11     1635.17     85.00 o
  -4   0   4    54504.38    63153.53    683.33 o
  -2   0   4    90219.66    91832.91   1315.72 o
   0   0   4    22720.09    22498.09    198.18 o
   2   0   4     1926.44     1929.77     71.57 o
   4   0   4     4475.04     4416.96    147.09 o
   6   0   4      113.09      160.93     48.88 o
   8   0   4    25307.30    25310.29    377.48 o
  10   0   4     7454.04     7595.73    434.79 o
  12   0   4      122.06       14.47     73.81 o
  14   0   4       29.03      -68.96     79.77 o
 -19   1   4     8571.44     8534.60    418.25 o
 -17   1   4      130.17       82.75     63.52 o
 -15   1   4     4475.68     4021.29    169.88 o
 -13   1   4     3913.94     4167.61    155.50 o
 -11   1   4    47417.55    50333.52    498.16 o
  -9   1   4    59815.61    56910.84    593.50 o
  -7   1   4     1557.65     1632.76     55.68 o
  -5   1   4     2247.69     1759.09     56.26 o
  -3   1   4    11052.14    11589.10     78.54 o
  -1   1   4    50099.21    51519.70    439.26 o
   1   1   4    44549.89    44117.27    454.20 o
   3   1   4     2298.17     2572.45     73.54 o
   5   1   4     2592.26     2331.91     75.58 o
   7   1   4     4773.88     4450.67    113.96 o
   9   1   4     3697.88     3987.23    120.22 o
  11   1   4     1544.53     1221.98    100.92 o
  13   1   4        0.85       21.37     54.01 o
 -20   2   4      810.48      760.03    177.12 o
 -18   2   4     3205.84     2915.64    262.83 o
 -16   2   4      679.43      526.25     83.04 o
 -14   2   4       72.65       49.77     48.62 o
 -12   2   4    38172.22    40117.27    273.63 o
 -10   2   4    10463.34     9893.00    136.27 o
  -8   2   4     3294.61     2589.41    116.66 o
  -6   2   4     8151.20     8074.63    147.09 o
  -4   2   4     3525.93     3920.76     43.54 o
  -2   2   4   128102.33   130558.35   1122.45 o
   0   2   4    24843.59    24717.87    214.34 o
   2   2   4       28.59        8.60     15.63 o
   4   2   4    10809.20    10349.41    141.65 o
   6   2   4       99.07       84.32     32.48 o
   8   2   4    22984.01    22686.05    272.72 o
  10   2   4     1307.24     1158.65     84.46 o
  12   2   4      270.36      239.23     65.63 o
  14   2   4      591.36      405.15    118.44 o
 -21   3   4     2102.40     2412.75    293.77 o
 -19   3   4     7947.31     8012.50    432.12 o
 -17   3   4       23.80      -27.39     88.20 o
 -15   3   4     1356.36     1317.69    106.83 o
 -13   3   4     3804.23     4139.31     97.57 o
 -11   3   4    16169.48    16550.37    206.31 o
  -9   3   4    59700.10    60717.54   1601.87 o
  -7   3   4     1196.26     1118.88     38.54 o
  -5   3   4    21734.00    22181.99    229.53 o
  -3   3   4    18083.20    18845.93    630.39 o
  -1   3   4    44717.76    44174.16    662.93 o
   1   3   4    41140.26    39223.30    479.27 o
   3   3   4     1315.88     1327.96     55.25 o
   5   3   4     1006.99      805.10     50.48 o
   7   3   4    13697.02    13269.17    188.83 o
   9   3   4     3322.15     3258.57    124.48 o
  11   3   4     5106.33     4596.98    166.02 o
  13   3   4       13.69      -33.76     65.14 o
 -20   4   4     1004.09      949.24    200.59 o
 -18   4   4     2156.66     2228.16    251.80 o
 -16   4   4      637.95      561.93    147.60 o
 -14   4   4     1489.42     1447.22    106.16 o
 -12   4   4    41764.16    43584.06    499.57 o
 -10   4   4     5428.30     5220.78     80.88 o
  -8   4   4    23316.55    24703.99    489.73 o
  -6   4   4     1499.37     1296.82     24.90 o
  -4   4   4     1263.98     1407.05     34.24 o
  -2   4   4    68639.53    63982.29   2283.47 o
   0   4   4    22229.18    22489.11    304.65 o
   2   4   4     1433.54     1581.82     53.64 o
   4   4   4     4508.91     4438.16     98.26 o
   6   4   4       24.34      -27.77     27.77 o
   8   4   4    19903.25    20246.97    427.81 o
  10   4   4     1327.60     1286.31     96.59 o
  12   4   4       42.46       -8.59     66.32 o
  14   4   4      125.31       67.77     71.52 o
 -19   5   4     5594.14     5611.49    393.35 o
 -17   5   4        1.39       69.35    105.98 o
 -15   5   4     1608.23     1623.20    201.66 o
 -13   5   4     3593.34     4150.75     88.71 o
 -11   5   4    20223.61    20526.29    225.90 o
  -9   5   4    67140.05    68551.27    482.52 o
  -7   5   4      735.82      826.02     49.61 o
  -5   5   4    10535.36    11325.59    170.72 o
  -3   5   4    17232.92    18610.64    431.40 o
  -1   5   4    34906.84    35639.95    863.50 o
   1   5   4    29825.25    29929.38    532.15 o
   3   5   4     1418.32     1520.86     69.27 o
   5   5   4     1341.90     1165.48     74.21 o
   7   5   4      209.47      203.40     49.62 o
   9   5   4     2582.94     2843.82    129.87 o
  11   5   4      717.28      415.29    156.45 o
  13   5   4       21.42       64.12     69.22 o
 -20   6   4      533.04      347.12    170.00 o
 -18   6   4     1406.88     1217.04    211.97 o
 -16   6   4       39.13      -23.47     94.96 o
 -14   6   4     1058.56     1104.55     95.85 o
 -12   6   4    24991.34    25570.49    444.65 o
 -10   6   4     7851.34     7841.44    159.77 o
  -8   6   4      187.96      122.08     50.15 o
  -6   6   4     9372.96    10178.02    202.77 o
  -4   6   4      518.90      602.15     36.21 o
  -2   6   4    95987.09    97622.03   2672.87 o
   0   6   4    16031.99    16534.13    364.07 o
   2   6   4     3740.12     4031.57    186.55 o
   4   6   4     1921.75     1643.21     82.82 o
   6   6   4     1103.52     1109.29     76.44 o
   8   6   4    16190.17    11208.12   3961.84 o
  10   6   4     5629.93     5616.42    294.00 o
  12   6   4        1.17       39.84     75.77 o
  14   6   4        6.30      -20.18     79.20 o
 -19   7   4     6287.98     6423.80    441.72 o
 -17   7   4       45.54       15.65     95.67 o
 -15   7   4      123.47       43.75     98.87 o
 -13   7   4     4890.61     4720.52    189.92 o
 -11   7   4    32364.36    32906.64    364.42 o
  -9   7   4    33928.33    34129.47    350.14 o
  -7   7   4      205.07      271.41     47.55 o
  -5   7   4     5827.92     5700.34    171.95 o
  -3   7   4     6150.05     6063.07    179.62 o
  -1   7   4    19805.84    18165.48    748.30 o
   1   7   4    26208.85    24740.65    889.00 o
   3   7   4      663.86      584.71     55.36 o
   5   7   4     3090.12     2034.70    712.77 o
   7   7   4     3110.05     3060.70    133.61 o
   9   7   4     6076.16     5824.31    273.50 o
  11   7   4     3226.61     2731.45    196.14 o
  13   7   4      694.27      745.28    140.72 o
 -18   8   4     1779.68     1736.65    258.56 o
 -16   8   4      373.34      247.53    134.79 o
 -14   8   4      448.11      437.45    147.60 o
 -12   8   4    10362.05    10443.10    595.36 o
 -10   8   4     8820.49     9598.07    468.04 o
  -8   8   4     1305.36     1277.61     87.59 o
  -6   8   4     6027.87     6353.59    104.98 o
  -4   8   4       43.29       75.05     23.76 o
  -2   8   4    71282.11    72476.56   2451.02 o
   0   8   4    12575.83    12584.31    228.08 o
   2   8   4     1081.04     1033.58     93.15 o
   4   8   4      315.94      147.83     92.32 o
   6   8   4        5.90       -0.46     37.37 o
   8   8   4     9104.27     9275.65    232.78 o
  10   8   4      838.33     1005.30    129.38 o
  12   8   4        0.42      -48.03     72.15 o
 -19   9   4     4049.83     4174.30    389.80 o
 -17   9   4       61.34       -3.91    117.72 o
 -15   9   4     1040.33      870.64    184.58 o
 -13   9   4     5789.93     5814.21    372.72 o
 -11   9   4     5685.52     5321.71    174.74 o
  -9   9   4    37686.14    37655.20    654.05 o
  -7   9   4     1955.70     1843.99    118.48 o
  -5   9   4     1559.37     1649.86     63.60 o
  -3   9   4     1655.69     1478.45     89.17 o
  -1   9   4    17284.41    13785.16   1025.46 o
   1   9   4    16829.29    16647.85    670.06 o
   3   9   4       20.45        8.88     24.83 o
   5   9   4     1301.85     1404.94     94.49 o
   7   9   4     1192.46     1414.23    101.21 o
   9   9   4     1330.96     1364.59    119.58 o
  11   9   4      318.82      266.24    107.66 o
 -18  10   4     1084.81     1334.76    249.31 o
 -16  10   4       17.04      125.90    129.10 o
 -14  10   4       53.43      -29.52    104.21 o
 -12  10   4    20250.05    18718.36    634.13 o
 -10  10   4     2366.30     2752.07    141.59 o
  -8  10   4     7676.96     7742.28    223.17 o
  -6  10   4     3341.97     3564.90    108.93 o
  -4  10   4      980.66     1046.72     61.51 o
  -2  10   4    37794.45    37402.10   1153.12 o
   0  10   4    10061.61    10741.82    289.42 o
   2  10   4      160.60       96.47     55.62 o
   4  10   4      209.91      126.58     42.97 o
   6  10   4        0.31        2.98     35.35 o
   8  10   4     8704.99     9195.46    427.45 o
  10  10   4      722.32      789.92    140.05 o
  12  10   4      651.73      421.33    124.40 o
 -17  11   4        3.63        7.82    127.68 o
 -15  11   4        8.69      -78.60    106.70 o
 -13  11   4      949.58      728.73    179.25 o
 -11  11   4     6296.72     5841.12    206.10 o
  -9  11   4     9343.98    10220.80    267.40 o
  -7  11   4      629.76      601.32     55.23 o
  -5  11   4     4291.04     4411.79    127.57 o
  -3  11   4     5336.82     5272.71    133.22 o
  -1  11   4    15125.35     8267.87   4371.72 o
   1  11   4    17481.02    18210.25    558.16 o
   3  11   4       29.87       -5.62     38.35 o
   5  11   4     1058.65     1090.35     79.44 o
   7  11   4     1147.08     1297.59    113.00 o
   9  11   4      856.28      888.83    170.00 o
  11  11   4     1000.12      936.00    154.46 o
 -16  12   4       23.81     -114.88    116.65 o
 -14  12   4      129.10      173.56    141.55 o
 -12  12   4    10290.10     9170.86    484.04 o
 -10  12   4     4241.67     5228.69    442.25 o
  -8  12   4      121.82       77.75     63.48 o
  -6  12   4     1265.59     1279.52     81.43 o
  -4  12   4      131.83      118.36     40.13 o
  -2  12   4    23594.36    22036.57    380.74 o
   0  12   4     6510.51     7216.30    315.92 o
   2  12   4      308.30      258.55     54.86 o
   4  12   4     1484.02     1483.92     92.87 o
   6  12   4       30.40        1.65     50.06 o
   8  12   4     3554.12     3969.83    243.62 o
  10  12   4      799.09      704.12    142.42 o
 -17  13   4       73.65      -17.07    137.64 o
 -15  13   4       23.41      -30.59    119.14 o
 -13  13   4      679.15      598.92    185.30 o
 -11  13   4     7515.85     6816.80    428.92 o
  -9  13   4    13512.67    14167.56    663.65 o
  -7  13   4     1066.26     1154.09    176.40 o
  -5  13   4       12.46      -36.69     70.32 o
  -3  13   4      331.13      239.70     90.87 o
  -1  13   4     9042.18     8086.89    267.57 o
   1  13   4    10012.00     6859.49   2668.70 o
   3  13   4      776.67      852.86     78.06 o
   5  13   4       11.71       21.55     52.93 o
   7  13   4      777.79      739.98    130.37 o
   9  13   4     1174.56     1168.05    164.47 o
 -16  14   4       61.67      -16.72    140.48 o
 -14  14   4      137.46       -3.91    133.37 o
 -12  14   4     5162.90     4526.39    375.21 o
 -10  14   4     5467.76     5565.61    397.62 o
  -8  14   4      720.90      836.59    117.22 o
  -6  14   4       46.22       50.16     61.32 o
  -4  14   4        8.91       -6.94     54.56 o
  -2  14   4    10098.00     9092.78    272.40 o
   0  14   4     3188.45     3701.00    169.32 o
   2  14   4       44.67       96.53     50.24 o
   4  14   4      298.81      299.10     75.70 o
   6  14   4      145.57      146.51     91.92 o
   8  14   4     3251.42     3685.25    252.93 o
 -15  15   4      296.99      394.42    189.56 o
 -13  15   4      342.18      189.21    161.47 o
 -11  15   4     1936.69     1627.82    252.16 o
  -9  15   4     5278.93     5522.22    399.40 o
  -7  15   4      440.03      406.42     87.88 o
  -5  15   4      369.26      423.68     85.92 o
  -3  15   4      582.54      392.73     82.51 o
  -1  15   4     4764.81     4408.05    189.88 o
   1  15   4     4987.56     5515.31    248.76 o
   3  15   4       42.51        6.99     56.58 o
   5  15   4       45.28      -25.37     74.38 o
   7  15   4      539.06      552.20    130.09 o
 -14  16   4      309.70      365.26    183.52 o
 -12  16   4     5043.99     5066.98    422.52 o
 -10  16   4      244.57      380.55    173.20 o
  -8  16   4      793.66      980.77    114.13 o
  -6  16   4      284.76      293.05     87.68 o
  -4  16   4        0.44      -58.56     58.56 o
  -2  16   4     7754.84     7072.12    236.14 o
   0  16   4     2391.07     1054.62    834.28 o
   2  16   4       10.49      -57.49     57.49 o
   4  16   4      318.80      309.63    105.83 o
   6  16   4       65.20      -26.58     88.91 o
 -13  17   4      246.40      197.03    168.94 o
 -11  17   4     2112.33     1735.59    282.03 o
  -9  17   4     3406.36     3455.64    253.49 o
  -7  17   4      273.69      119.52     78.81 o
  -5  17   4      129.77       27.55     64.80 o
  -3  17   4      565.91      576.46    131.40 o
  -1  17   4     2563.23     2307.99    158.44 o
   1  17   4     3528.96     3785.72    194.01 o
   3  17   4        0.92       -7.34     80.94 o
   5  17   4        8.78      -38.90     77.45 o
 -10  18   4     1073.54     1345.54    186.96 o
  -8  18   4      142.20      123.65    106.79 o
  -6  18   4        0.13      -67.52     67.52 o
  -4  18   4        9.94      -59.58     70.36 o
  -2  18   4     3083.16     3080.03    232.86 o
   0  18   4     1206.14     1630.80    143.16 o
   2  18   4       76.41      111.96     99.53 o
   4  18   4       28.61       20.06     93.99 o
  -9  19   4     3827.56     5292.37    329.16 o
  -7  19   4       23.96       11.86     93.30 o
  -5  19   4       44.89      -30.65     57.53 o
  -3  19   4      111.37      187.14     92.33 o
  -1  19   4      789.92      351.14    362.77 o
   1  19   4      687.04      475.04    309.06 o
  -4  20   4       91.07       10.37     86.63 o
  -2  20   4     2084.98     2131.05    174.70 o
 -18   0   5      242.41      207.35    104.92 o
 -16   0   5     4642.39     4716.67    259.98 o
 -14   0   5     4525.01     5283.22    254.29 o
 -12   0   5    35432.82    33776.83   1083.67 o
 -10   0   5      211.36      261.33     39.89 o
  -8   0   5    24233.16    24128.86    235.24 o
  -6   0   5     1763.90     1844.00     56.65 o
  -4   0   5    50373.27    51545.43    799.58 o
  -2   0   5   103726.77   104314.66   1457.17 o
   0   0   5       34.44       58.81     23.56 o
   2   0   5     1853.51     1364.33     79.36 o
   4   0   5     8137.05     8103.13    195.84 o
   6   0   5     7403.94     7375.52    210.12 o
   8   0   5     6163.00     5400.02    193.95 o
  10   0   5       72.34      102.91     57.14 o
  12   0   5      846.56      684.70    133.53 o
 -19   1   5       91.00      -51.57     83.58 o
 -17   1   5      598.14      681.40     91.13 o
 -15   1   5    16629.69    18079.57    328.99 o
 -13   1   5     9699.72     8959.80    159.04 o
 -11   1   5    15587.01    14683.92    317.83 o
  -9   1   5      193.29      144.99     18.93 o
  -7   1   5     1460.22     1560.58     43.20 o
  -5   1   5   119035.48   123976.82   1264.43 o
  -3   1   5    43158.09    43824.68    473.26 o
  -1   1   5     6226.77     6094.46     97.30 o
   1   1   5     4439.10     4252.08     86.28 o
   3   1   5      609.19      678.81     44.85 o
   5   1   5    15695.62    14971.24    267.69 o
   7   1   5     2133.51     1991.39     90.19 o
   9   1   5      847.90      703.35     63.45 o
  11   1   5      582.70      669.29     87.07 o
  13   1   5       24.60      -56.83     56.83 o
 -20   2   5       33.63       13.87     97.45 o
 -18   2   5      450.82      569.40    141.19 o
 -16   2   5     2983.94     3472.70    159.09 o
 -14   2   5    13785.09    15218.11    567.80 o
 -12   2   5    49974.70    47871.98    312.99 o
 -10   2   5      165.60      211.49     41.31 o
  -8   2   5    21776.37    22362.60    363.87 o
  -6   2   5     1618.57     2229.70     40.50 o
  -4   2   5    39345.24    40989.65    533.42 o
  -2   2   5    46645.57    44995.16    479.00 o
   0   2   5      760.05      829.76     67.60 o
   2   2   5    10217.46    10152.49    138.31 o
   4   2   5     3741.03     3946.32    113.06 o
   6   2   5     3368.75     3458.11    108.67 o
   8   2   5     7331.11     6714.64    186.22 o
  10   2   5        5.52      -14.75     37.18 o
  12   2   5        1.18      -12.33     53.55 o
 -21   3   5     2597.20     2603.02    284.88 o
 -19   3   5       15.00      -30.59     91.76 o
 -17   3   5      756.52      545.22    138.70 o
 -15   3   5    18520.62    18563.23    316.89 o
 -13   3   5     9824.46     9582.50    128.01 o
 -11   3   5     9240.22     8232.23    198.45 o
  -9   3   5     6049.19     6799.84    268.70 o
  -7   3   5     1978.25     2261.63     50.33 o
  -5   3   5    63167.30    66049.05    756.92 o
  -3   3   5    20599.64    21463.50    308.22 o
  -1   3   5    14715.93    15137.91    150.77 o
   1   3   5     1218.67      887.72     45.68 o
   3   3   5     1276.15     1148.12     56.69 o
   5   3   5    19513.04    18799.48    249.47 o
   7   3   5     4494.79     4378.00    123.69 o
   9   3   5      202.40      102.32     44.82 o
  11   3   5      562.51      704.81     78.02 o
  13   3   5        9.50      -40.15    103.49 o
 -20   4   5       44.32       -5.33    109.19 o
 -18   4   5      499.52      574.38    147.95 o
 -16   4   5     1826.00     1927.64    217.66 o
 -14   4   5     9640.01    10718.23    171.20 o
 -12   4   5    38142.66    37265.03    618.99 o
 -10   4   5     1089.35     1234.30     50.92 o
  -8   4   5     4580.57     3969.81     58.91 o
  -6   4   5    34758.55    41030.46    443.98 o
  -4   4   5    42556.06    43448.66    805.68 o
  -2   4   5    87909.20    91331.87   1548.69 o
   0   4   5      503.28      529.45     37.14 o
   2   4   5     6415.30     6827.06    118.82 o
   4   4   5      949.42      807.10     55.02 o
   6   4   5     3877.78     3893.02    114.76 o
   8   4   5     5143.76     4561.80    143.10 o
  10   4   5       19.02       30.76     45.54 o
  12   4   5      182.76      109.67     83.88 o
 -21   5   5     1777.10     1789.64    259.63 o
 -19   5   5        0.70      -25.61     96.03 o
 -17   5   5      888.41      977.69    177.83 o
 -15   5   5    10513.82    10484.29    442.79 o
 -13   5   5     4219.56     4259.04    104.64 o
 -11   5   5     7020.30     6717.61    202.90 o
  -9   5   5     6247.22     7045.28    206.81 o
  -7   5   5      362.51      374.64     20.31 o
  -5   5   5    40176.79    40330.23    594.38 o
  -3   5   5    18070.79    17776.17    476.38 o
  -1   5   5     1615.49     1497.34     76.06 o
   1   5   5     4456.34     4031.74     92.36 o
   3   5   5       96.98       52.35     31.97 o
   5   5   5    25375.69    25031.49    287.74 o
   7   5   5     3620.22     3450.66    138.70 o
   9   5   5     1549.64     1435.83    101.42 o
  11   5   5      320.75      353.52     78.03 o
  13   5   5       29.98       80.91     84.92 o
 -20   6   5      194.99       95.31    123.41 o
 -18   6   5      591.53      492.22    161.47 o
 -16   6   5      833.85      928.61    173.20 o
 -14   6   5     8937.46     8913.73    409.71 o
 -12   6   5    41913.07    43948.01    825.83 o
 -10   6   5      165.84      161.11     87.49 o
  -8   6   5     5380.58     5384.41    263.93 o
  -6   6   5      605.92      375.68     22.05 o
  -4   6   5    16891.73    16160.11    363.16 o
  -2   6   5    37548.68    38123.30    721.30 o
   0   6   5     1459.68     1504.49     67.09 o
   2   6   5     4429.88     4267.01    126.42 o
   4   6   5     2997.83     2644.57    144.35 o
   6   6   5     3769.05     3594.87    137.39 o
   8   6   5     2305.91     2002.66    115.30 o
  10   6   5        3.99       48.42     54.26 o
  12   6   5      592.91      194.68    262.47 o
 -19   7   5       23.40       56.90    126.61 o
 -17   7   5     1325.41     1288.53    213.04 o
 -15   7   5     9920.91     9660.95    452.75 o
 -13   7   5    10094.23    10623.35    445.99 o
 -11   7   5     8039.68     7881.26    566.20 o
  -9   7   5      523.52      605.99     68.29 o
  -7   7   5     1060.67     1311.34     50.31 o
  -5   7   5    46235.18    48543.74   1327.37 o
  -3   7   5    11472.42    12671.19    297.89 o
  -1   7   5     8628.97     9265.90    210.40 o
   1   7   5     1571.91     1381.23     79.20 o
   3   7   5      802.50      770.83     66.21 o
   5   7   5    14427.88    14669.45    271.50 o
   7   7   5     3720.38     4012.37    149.39 o
   9   7   5       49.09        0.61     38.40 o
  11   7   5       26.29       67.42     74.87 o
 -20   8   5        4.54     -113.81    117.72 o
 -18   8   5      284.57      181.38    136.93 o
 -16   8   5      333.38      346.41    140.84 o
 -14   8   5    13089.10    11806.25    505.74 o
 -12   8   5    23513.80    23424.37    286.25 o
 -10   8   5      248.31      259.94     46.25 o
  -8   8   5     5339.83     4939.91    153.76 o
  -6   8   5     2038.01     2136.78    135.73 o
  -4   8   5     9493.92     8422.47    287.84 o
  -2   8   5    22825.55    23014.79   1039.59 o
   0   8   5      427.14      443.21     54.77 o
   2   8   5     6311.87     6590.62    215.65 o
   4   8   5     2258.69     2104.97    137.01 o
   6   8   5     2043.95     1824.13    156.51 o
   8   8   5     4494.11     4351.23    295.62 o
  10   8   5       25.64       43.79     74.65 o
  12   8   5       14.24       22.85     82.38 o
 -19   9   5       69.68        7.47    127.32 o
 -17   9   5      373.17      278.12    149.37 o
 -15   9   5     5798.68     5491.28    373.44 o
 -13   9   5     1645.43     1976.72    237.93 o
 -11   9   5     2296.22     2111.34    108.88 o
  -9   9   5     2145.63     2104.98    114.14 o
  -7   9   5     1670.79     1611.53     80.61 o
  -5   9   5    28507.17    27885.18    434.50 o
  -3   9   5     7115.89     7861.95    405.53 o
  -1   9   5     4715.44     4972.31    196.76 o
   1   9   5     3551.76     3183.14    190.05 o
   3   9   5      355.16      325.99     61.19 o
   5   9   5    14270.94     8743.75   4339.69 o
   7   9   5     3615.28     3838.69    167.30 o
   9   9   5      334.58      282.74     95.92 o
  11   9   5      427.15      311.88    116.14 o
 -18  10   5      315.61      224.77    163.60 o
 -16  10   5      293.78      190.99    133.73 o
 -14  10   5     4889.94     4610.33    348.90 o
 -12  10   5    20182.12    20007.96    651.20 o
 -10  10   5     1770.67     1679.34    108.29 o
  -8  10   5      277.92      199.58     97.45 o
  -6  10   5    12337.10    13014.29    344.73 o
  -4  10   5     8644.19     7852.31    300.52 o
  -2  10   5    31017.60    30831.91    383.48 o
   0  10   5       79.35       58.70     50.85 o
   2  10   5     1164.42     1034.50     88.78 o
   4  10   5      298.34      123.68    103.80 o
   6  10   5     2210.46     2192.98    136.87 o
   8  10   5     2984.33     3072.00    171.64 o
  10  10   5      219.03      192.19    102.59 o
 -19  11   5        1.54      -96.38    104.92 o
 -17  11   5      235.36       30.94    124.48 o
 -15  11   5     4589.49     3795.17    341.07 o
 -13  11   5     3050.52     3746.45    332.18 o
 -11  11   5     7882.53     7066.82    405.80 o
  -9  11   5       99.54      115.25     56.87 o
  -7  11   5      101.16      139.61     27.73 o
  -5  11   5     9379.70     8889.74    325.41 o
  -3  11   5     5064.18     5914.67    181.80 o
  -1  11   5      127.28       78.94     60.68 o
   1  11   5      348.04      373.32     58.29 o
   3  11   5        3.82       -9.07     32.55 o
   5  11   5     9757.39    10004.36    347.58 o
   7  11   5     1311.35     1536.93    128.58 o
   9  11   5       57.12       50.51     91.54 o
 -18  12   5      218.96      177.47    160.40 o
 -16  12   5      363.88      205.57    149.73 o
 -14  12   5     3681.41     3199.10    319.38 o
 -12  12   5    12534.73    12979.55    568.33 o
 -10  12   5       29.94       24.94     52.24 o
  -8  12   5     2262.47     2164.24    130.24 o
  -6  12   5      677.66      909.52     86.21 o
  -4  12   5     6478.55     5704.42    239.04 o
  -2  12   5     5858.02     6134.55    220.19 o
   0  12   5       27.52      -39.06     39.06 o
   2  12   5      506.46      389.36     69.79 o
   4  12   5      763.51      733.24     78.65 o
   6  12   5     1297.50     1284.44    119.70 o
   8  12   5     1745.73     1692.56    180.52 o
  10  12   5       68.52      -16.38    105.27 o
 -17  13   5       15.65      -88.56    119.14 o
 -15  13   5     3352.30     2923.11    324.36 o
 -13  13   5     1384.28     1766.17    253.58 o
 -11  13   5     1928.77     1794.62    245.40 o
  -9  13   5     1277.15     1141.14    132.30 o
  -7  13   5     1690.23     1626.21    120.93 o
  -5  13   5    22118.92    21074.21    479.67 o
  -3  13   5    10528.36    11809.53    388.14 o
  -1  13   5     1331.35      980.74    364.36 o
   1  13   5      389.24      329.22     62.39 o
   3  13   5       40.71      -27.55     43.19 o
   5  13   5     4164.64     4107.38    190.07 o
   7  13   5     1199.95     1207.84    163.09 o
   9  13   5       87.48      204.65    111.67 o
 -16  14   5      406.40      351.38    188.50 o
 -14  14   5     1711.02     1230.56    245.04 o
 -12  14   5     4511.00     4793.49    383.04 o
 -10  14   5      196.52       90.34    131.24 o
  -8  14   5     1694.45     1684.28    127.57 o
  -6  14   5      902.82      834.00    151.73 o
  -4  14   5     5120.44     4417.68    226.06 o
  -2  14   5     8817.17     9601.33    335.85 o
   0  14   5       47.66       30.08     48.14 o
   2  14   5      179.17      153.74     54.38 o
   4  14   5      579.22      592.81     92.97 o
   6  14   5     1024.18     1055.41    156.87 o
   8  14   5     2120.69     2236.05    215.31 o
 -15  15   5     2107.41     1755.15    291.99 o
 -13  15   5      320.43      651.56    206.63 o
 -11  15   5     1484.80     1535.35    244.33 o
  -9  15   5      115.94      146.23     94.16 o
  -7  15   5       85.44      121.22     69.06 o
  -5  15   5     5348.54     4503.04    252.42 o
  -3  15   5     1975.72     2497.12    241.28 o
  -1  15   5      126.81      103.53     54.91 o
   1  15   5      340.44      208.52     97.55 o
   3  15   5        1.56      -39.77     56.01 o
   5  15   5     1646.27     1795.19    188.66 o
   7  15   5      461.97      539.20    139.61 o
 -14  16   5      773.87      492.93    204.86 o
 -12  16   5     5997.61     5806.03    447.77 o
 -10  16   5      346.76      383.53    119.57 o
  -8  16   5       78.88       36.63     89.67 o
  -6  16   5      144.78      156.73     73.70 o
  -4  16   5     2110.49     1943.37    186.05 o
  -2  16   5     5460.76     6485.65    231.14 o
   0  16   5      433.02      452.40     75.66 o
   2  16   5       71.35       78.35     67.61 o
   4  16   5      190.87      317.02    113.28 o
   6  16   5      503.31      592.23    141.34 o
 -13  17   5     1357.71     1745.54    301.59 o
 -11  17   5      709.48      774.02    154.24 o
  -9  17   5       16.51      -16.24     85.76 o
  -7  17   5       98.30       52.19     97.73 o
  -5  17   5     3365.34     3174.75    241.47 o
  -3  17   5     1314.46     1724.35    182.60 o
  -1  17   5      218.81      217.76     81.68 o
   1  17   5       64.55       37.77     71.55 o
   3  17   5        2.17      -73.68     80.71 o
   5  17   5     1596.66     1702.49    196.47 o
 -10  18   5       29.85      -16.44     98.17 o
  -8  18   5      286.07      204.61    120.51 o
  -6  18   5        0.83      -16.49     77.02 o
  -4  18   5     1871.45     1681.15    191.94 o
  -2  18   5     2340.29     2821.43    234.84 o
   0  18   5       59.01      -47.25     49.09 o
   2  18   5      183.01      143.85    100.97 o
  -9  19   5       19.61      -84.64     84.64 o
  -7  19   5       39.62      -65.53     98.74 o
  -5  19   5     3342.90     3125.89    196.79 o
  -3  19   5     1373.04     1804.83    205.15 o
  -1  19   5      290.60      162.53    151.51 o
   1  19   5        0.12      -83.65     83.65 o
 -18   0   6     5714.53     6238.15    313.33 o
 -16   0   6     1693.38     1473.11    174.27 o
 -14   0   6    12197.21    11151.49    348.54 o
 -12   0   6     2829.24     3084.25    178.72 o
 -10   0   6        7.25       12.39     27.17 o
  -8   0   6    25092.49    24662.87    250.33 o
  -6   0   6    24511.85    23734.96    447.63 o
  -4   0   6    16330.35    15322.75    291.37 o
  -2   0   6     1242.21      843.77     59.24 o
   0   0   6     7573.34     8001.59    171.01 o
   2   0   6    26222.79    25344.06    555.33 o
   4   0   6    11959.15    11585.87    252.50 o
   6   0   6      340.50      213.36     61.40 o
   8   0   6      394.39      453.67     78.32 o
  10   0   6        6.51        6.47     60.28 o
  12   0   6      561.35      972.73    163.34 o
 -19   1   6      451.90      498.98    136.57 o
 -17   1   6     3671.64     4940.84    194.19 o
 -15   1   6    36479.88    34625.72    452.39 o
 -13   1   6       48.68       55.68     31.72 o
 -11   1   6     8821.15     8860.72    201.23 o
  -9   1   6     8139.96     9084.41    103.07 o
  -7   1   6    11180.67    10442.68     98.77 o
  -5   1   6    49808.15    46596.75    441.77 o
  -3   1   6       48.65       35.39     15.56 o
  -1   1   6    12234.95    12352.02    142.70 o
   1   1   6       38.76       75.21     37.00 o
   3   1   6     9353.10     9296.76    154.38 o
   5   1   6    18967.79    17921.75    228.51 o
   7   1   6        0.20      -15.34     29.37 o
   9   1   6      524.04      534.14     61.63 o
  11   1   6      628.58      804.89    103.23 o
 -20   2   6     1113.29     1232.69    190.99 o
 -18   2   6     3450.00     4038.08    283.81 o
 -16   2   6     3254.11     3070.24    151.30 o
 -14   2   6    18284.83    17067.41    443.32 o
 -12   2   6      557.48      479.60     62.87 o
 -10   2   6     1925.75     1964.25    105.95 o
  -8   2   6    61644.66    66253.33    901.88 o
  -6   2   6    24865.54    24395.73    254.56 o
  -4   2   6    33145.25    35602.87    464.39 o
  -2   2   6     4384.31     4089.16     85.06 o
   0   2   6      897.61     1071.41     50.33 o
   2   2   6    21060.56    20567.67    264.96 o
   4   2   6     5851.50     5731.26    130.76 o
   6   2   6     1115.13      946.56     66.70 o
   8   2   6      849.14      895.54     69.14 o
  10   2   6      133.79       95.62     52.95 o
  12   2   6      643.87      806.89    108.88 o
 -21   3   6       99.06       65.08    119.50 o
 -19   3   6     1303.08     1289.60    194.54 o
 -17   3   6     3885.62     4741.21    305.15 o
 -15   3   6    26903.74    25781.23    623.64 o
 -13   3   6       13.17      -11.32     39.28 o
 -11   3   6     6748.94     6300.81    262.83 o
  -9   3   6      550.45      503.88     36.58 o
  -7   3   6     7477.57     7153.76     91.82 o
  -5   3   6    65296.20    64248.03    999.15 o
  -3   3   6       56.96       67.91     18.69 o
  -1   3   6     8904.12     8308.73    121.39 o
   1   3   6     3169.67     3291.79     99.28 o
   3   3   6     4759.39     4826.11    117.51 o
   5   3   6    11555.14    10917.52    182.33 o
   7   3   6      394.23      382.90     52.45 o
   9   3   6      895.15      830.42     78.37 o
  11   3   6      273.34      286.19     70.34 o
 -22   4   6        9.78     -105.27    107.76 o
 -20   4   6      486.47      559.09    165.02 o
 -18   4   6     3744.39     3984.38    305.51 o
 -16   4   6     6164.07     6026.18    341.07 o
 -14   4   6    15738.94    14781.00    316.27 o
 -12   4   6      191.33      273.61     50.74 o
 -10   4   6     1512.65     1726.09     50.15 o
  -8   4   6    17854.50    16934.81    193.21 o
  -6   4   6    12619.96    12801.48    157.01 o
  -4   4   6      495.65      223.20     24.61 o
  -2   4   6     2405.25     2424.84     63.36 o
   0   4   6       99.60      127.95     27.66 o
   2   4   6    14580.90    13830.72    185.30 o
   4   4   6     4701.35     4359.71    118.96 o
   6   4   6     2019.88     1801.81     86.71 o
   8   4   6      709.81      897.55     78.26 o
  10   4   6       76.52       40.12     50.62 o
  12   4   6      802.96     1180.66    170.86 o
 -21   5   6      149.13      204.14    149.02 o
 -19   5   6      244.49      241.49    134.79 o
 -17   5   6     4096.15     4565.16    324.00 o
 -15   5   6    21329.15    20336.58    592.16 o
 -13   5   6      126.90      100.33     36.95 o
 -11   5   6     3278.17     3180.23    120.92 o
  -9   5   6      904.25     1035.98     35.50 o
  -7   5   6    21451.50    22205.00    372.88 o
  -5   5   6    89455.66    94687.26   1728.45 o
  -3   5   6     1022.14     1025.29     44.86 o
  -1   5   6     5008.42     4862.10     99.45 o
   1   5   6     3321.07     3202.04     90.03 o
   3   5   6     5561.90     5183.75    125.46 o
   5   5   6    11549.18    10618.14    198.45 o
   7   5   6      140.88       92.19     48.70 o
   9   5   6      137.06       94.44     52.49 o
  11   5   6      400.74      445.96     95.15 o
 -20   6   6      169.58      153.29    129.10 o
 -18   6   6     6075.34     6240.64    387.66 o
 -16   6   6     4257.46     4106.01    304.79 o
 -14   6   6     6598.97     6036.49    348.18 o
 -12   6   6      151.04       69.35     94.96 o
 -10   6   6     4795.10     4956.73    283.10 o
  -8   6   6    26874.48    28496.46    373.08 o
  -6   6   6    12333.55    13365.87    233.40 o
  -4   6   6    20045.64    21297.59    603.58 o
  -2   6   6     2787.62     2915.74     86.63 o
   0   6   6        0.71      -18.47     24.96 o
   2   6   6    11759.94    11097.46    185.15 o
   4   6   6     4493.61     4567.86    133.82 o
   6   6   6     1567.75     1500.41     99.63 o
   8   6   6      436.32      411.67     70.06 o
  10   6   6       99.56       84.58     64.90 o
 -21   7   6      643.57      486.18    189.92 o
 -19   7   6      611.92      616.70    171.78 o
 -17   7   6     2130.22     2313.88    258.20 o
 -15   7   6    17868.79    17471.44    591.81 o
 -13   7   6       57.00       17.43     89.98 o
 -11   7   6     3473.68     3159.26    257.14 o
  -9   7   6     1781.19     1698.58     55.82 o
  -7   7   6    10542.35    10284.16    167.31 o
  -5   7   6    31726.77    32746.80    712.59 o
  -3   7   6      802.05      642.82    130.83 o
  -1   7   6    11735.60    12038.48    234.48 o
   1   7   6      969.75      898.00     62.58 o
   3   7   6      280.24      287.83     59.68 o
   5   7   6     7355.42     7691.46    217.37 o
   7   7   6       22.25      -22.74     41.81 o
   9   7   6      961.32      952.96    103.63 o
  11   7   6       65.44      126.26     77.67 o
 -20   8   6       65.31      110.96    151.51 o
 -18   8   6     4255.63     3644.02    336.09 o
 -16   8   6     3897.42     4592.54    349.25 o
 -14   8   6     5666.19     5927.67    363.12 o
 -12   8   6      295.53      241.49    120.21 o
 -10   8   6      446.45      410.82     35.25 o
  -8   8   6    14369.57    14402.65    307.80 o
  -6   8   6    10788.04    11823.61    492.22 o
  -4   8   6    10356.64    10871.44    202.32 o
  -2   8   6      976.76      753.79     54.18 o
   0   8   6       62.84       54.06     42.00 o
   2   8   6    12057.08    11590.71    274.28 o
   4   8   6      984.97     1140.28     90.15 o
   6   8   6      887.77      811.55     99.18 o
   8   8   6       64.28       67.46     54.33 o
  10   8   6        1.20       27.22     56.68 o
 -19   9   6      240.50      264.96    156.49 o
 -17   9   6     1074.49     1089.01    206.99 o
 -15   9   6    15448.04    14530.90    581.14 o
 -13   9   6        3.88       -1.42     91.76 o
 -11   9   6     3116.13     3151.52    110.23 o
  -9   9   6        3.92      -30.00     30.00 o
  -7   9   6    14694.38    13844.71    511.25 o
  -5   9   6    44353.07    46961.34   2181.43 o
  -3   9   6     3775.13     3730.85    184.44 o
  -1   9   6       80.65       44.10     42.39 o
   1   9   6     2405.75     2147.89    110.13 o
   3   9   6     2753.53     2502.87    123.55 o
   5   9   6     4698.47     4535.29    207.06 o
   7   9   6        2.35      -17.89     44.82 o
   9   9   6      210.38      201.25     89.17 o
 -20  10   6      366.67      344.63    169.29 o
 -18  10   6     3485.73     3323.93    336.09 o
 -16  10   6     2751.57     2866.21    298.75 o
 -14  10   6     4072.50     3952.37    326.13 o
 -12  10   6      144.50      204.14    133.01 o
 -10  10   6      102.09      110.55     50.55 o
  -8  10   6     4234.03     3684.28    114.17 o
  -6  10   6     4677.25     5922.18    239.48 o
  -4  10   6      422.85      306.57     64.57 o
  -2  10   6     1071.90     1062.68     95.05 o
   0  10   6     2086.74     2174.20    142.23 o
   2  10   6     3764.99     3594.54    160.01 o
   4  10   6     2032.87     2405.38    155.98 o
   6  10   6      617.60      169.35    129.00 o
   8  10   6      207.34      351.43    102.20 o
  10  10   6       27.85       84.34     89.85 o
 -19  11   6      319.25      349.25    182.81 o
 -17  11   6     1681.27     1649.16    254.65 o
 -15  11   6     7230.11     7259.23    449.90 o
 -13  11   6      363.43      289.50    141.19 o
 -11  11   6     2443.66     2174.82    246.47 o
  -9  11   6     1607.46     1457.82    106.46 o
  -7  11   6     8022.34     7243.83    260.90 o
  -5  11   6    27590.53    30316.00   1089.92 o
  -3  11   6       69.02       21.26     50.38 o
  -1  11   6     1964.10     1657.32     99.81 o
   1  11   6      309.62      193.26     81.03 o
   3  11   6      732.55      731.00     91.80 o
   5  11   6     3625.28     2568.07   1156.85 o
   7  11   6       23.12        8.36     58.96 o
   9  11   6       10.73      -57.77     77.39 o
 -18  12   6     1635.47     1191.08    250.38 o
 -16  12   6     1416.22     1789.64    269.94 o
 -14  12   6     2340.22     2416.66    285.94 o
 -12  12   6      164.61      130.17    129.10 o
 -10  12   6      192.60      129.45     84.07 o
  -8  12   6    18965.36    17850.67    473.65 o
  -6  12   6     3242.62     3987.89    153.97 o
  -4  12   6    11761.37    11948.83    606.66 o
  -2  12   6       29.62       13.96     40.38 o
   0  12   6      344.81      257.99     60.13 o
   2  12   6     4461.43     4030.84    154.72 o
   4  12   6     1745.09     1453.34    485.01 o
   6  12   6      403.72      359.78     87.26 o
   8  12   6      310.70      328.08    147.95 o
 -17  13   6      957.64      709.88    219.79 o
 -15  13   6     7212.63     8232.65    510.36 o
 -13  13   6      272.09      286.66    146.53 o
 -11  13   6     1165.28      844.02    135.40 o
  -9  13   6      223.01      301.15     74.48 o
  -7  13   6      535.34      390.13    104.62 o
  -5  13   6     4973.69     5278.58    184.12 o
  -3  13   6     1925.63     1948.56    127.22 o
  -1  13   6     4399.44     4286.67    156.30 o
   1  13   6      230.16       93.45     55.28 o
   3  13   6     1112.68      728.80    286.37 o
   5  13   6     2352.76     2727.99    170.30 o
   7  13   6       30.86       17.87     82.73 o
 -16  14   6      807.68      895.18    228.68 o
 -14  14   6     1844.48     1633.51    258.56 o
 -12  14   6       72.50      144.40    138.35 o
 -10  14   6      102.62       28.79     88.82 o
  -8  14   6     3611.44     2829.27    156.50 o
  -6  14   6     2627.81     3317.74    216.72 o
  -4  14   6     1253.93     1222.12    112.86 o
  -2  14   6      772.54      800.22     83.36 o
   0  14   6       51.85       -8.15     48.20 o
   2  14   6     3200.28     2559.36    608.28 o
   4  14   6      842.41     1045.52    118.65 o
   6  14   6        1.78       65.44     91.53 o
 -15  15   6     4996.44     5268.64    448.12 o
 -13  15   6      360.74      290.21    165.38 o
 -11  15   6      154.71      192.49    101.36 o
  -9  15   6      299.34      166.97    103.02 o
  -7  15   6     3354.55     2782.44    164.26 o
  -5  15   6     9467.79    10300.62    370.10 o
  -3  15   6       27.42       31.09     84.53 o
  -1  15   6        4.56      -30.00     37.13 o
   1  15   6       26.42      -21.86     49.34 o
   3  15   6     1556.76     1375.78    131.69 o
   5  15   6     1906.41     2066.03    203.18 o
 -14  16   6     1108.84      982.31    239.35 o
 -12  16   6       98.94        6.05     95.13 o
 -10  16   6       79.36       -3.42     89.36 o
  -8  16   6     2871.62     2679.14    316.35 o
  -6  16   6     1415.51     1988.70    191.68 o
  -4  16   6      479.59      459.66    123.30 o
  -2  16   6      527.43      395.76     74.47 o
   0  16   6       48.92        0.40     52.55 o
   2  16   6     1079.50      895.14    116.35 o
   4  16   6      908.44     1181.70    170.83 o
 -13  17   6      158.89      205.44    126.61 o
 -11  17   6      387.19      255.52    137.64 o
  -9  17   6      374.11      210.25    167.87 o
  -7  17   6      942.76      677.80    144.08 o
  -5  17   6     3562.14     3980.57    259.75 o
  -3  17   6       97.39       45.92     92.97 o
  -1  17   6      281.70      182.17     83.13 o
   1  17   6       20.07      -63.14     63.14 o
   3  17   6      214.28      202.32    108.64 o
 -10  18   6       26.34      169.91    121.66 o
  -8  18   6     1939.94     1816.60    203.28 o
  -6  18   6      737.29     1099.10    170.50 o
  -4  18   6      622.65      585.87    142.36 o
  -2  18   6       13.80      -23.53     93.17 o
   0  18   6      185.48       19.67     50.76 o
  -9  19   6        0.25      117.01    166.80 o
  -7  19   6      172.29      107.47    111.01 o
  -5  19   6     1327.77     1473.75    190.26 o
  -3  19   6      604.71      890.69    221.39 o
  -1  19   6      198.76      203.02    112.15 o
 -18   0   7    20012.69    20283.59    532.06 o
 -16   0   7      460.96      512.14    105.63 o
 -14   0   7     2335.53     2525.38    110.06 o
 -12   0   7       99.18      271.78     82.16 o
 -10   0   7     5977.75     6387.57    137.80 o
  -8   0   7    78418.10    75031.50   1183.28 o
  -6   0   7      283.81      227.50     58.40 o
  -4   0   7    18319.71    18387.78    236.92 o
  -2   0   7     2251.17     2474.35     99.24 o
   0   0   7       24.10      103.73     48.88 o
   2   0   7    10727.04     9417.96    258.51 o
   4   0   7      378.29      346.70     67.30 o
   6   0   7      330.50      363.95     70.74 o
   8   0   7      266.36      254.87     75.89 o
  10   0   7     1067.80     1228.06    136.95 o
 -19   1   7     3465.68     3004.55    250.74 o
 -17   1   7    11347.94    11017.97    272.20 o
 -15   1   7       63.41      103.75     57.19 o
 -13   1   7     2072.55     2124.78     58.00 o
 -11   1   7     8089.69     8581.32    119.98 o
  -9   1   7     7222.78     6499.44     99.57 o
  -7   1   7    27758.15    26869.38    269.47 o
  -5   1   7       17.63       51.18     19.12 o
  -3   1   7      267.63      334.31     31.87 o
  -1   1   7    13856.90    13660.69    165.62 o
   1   1   7     6526.04     5927.21    125.88 o
   3   1   7     3853.06     3589.87    108.51 o
   5   1   7      948.60     1085.76     69.22 o
   7   1   7      110.77      113.81     41.07 o
   9   1   7     1109.15     1292.05     92.89 o
  11   1   7      689.72      767.68    110.25 o
 -20   2   7     1392.75     1811.70    225.13 o
 -18   2   7    19136.27    18813.67    559.44 o
 -16   2   7       33.88       48.56     63.48 o
 -14   2   7     2215.02     2207.43    120.92 o
 -12   2   7     1106.40     1113.31     69.80 o
 -10   2   7     6685.65     6878.56    134.82 o
  -8   2   7    74439.57    72059.87    766.79 o
  -6   2   7     5423.64     6328.57    100.09 o
  -4   2   7    11497.00    11331.82    270.58 o
  -2   2   7     1366.88     1357.43     55.91 o
   0   2   7     6227.90     6094.61    120.79 o
   2   2   7    19831.64    19018.28    339.90 o
   4   2   7      125.02      134.92     38.37 o
   6   2   7      556.98      527.85     56.89 o
   8   2   7      123.96      198.12     53.00 o
  10   2   7      299.84      343.83     76.79 o
 -21   3   7      805.08     1092.92    194.90 o
 -19   3   7     3606.48     3019.14    279.54 o
 -17   3   7     3887.06     3991.85    282.39 o
 -15   3   7       20.17      -53.73     73.26 o
 -13   3   7      597.52      700.56     93.54 o
 -11   3   7    11086.13    11045.76    169.96 o
  -9   3   7     8887.43     7944.35    142.90 o
  -7   3   7    27668.14    28281.33    305.20 o
  -5   3   7     1355.86     1549.20     50.84 o
  -3   3   7     5974.54     6288.05    106.89 o
  -1   3   7     8830.47     8249.07    145.24 o
   1   3   7     9680.16     8910.36    194.20 o
   3   3   7     1570.80     1346.44     73.12 o
   5   3   7      690.76      664.88     59.63 o
   7   3   7        3.00      -33.48     33.48 o
   9   3   7      993.34     1418.43    106.07 o
  11   3   7      523.12      684.71    123.74 o
 -22   4   7      158.31      220.50    153.29 o
 -20   4   7     1162.22     1584.79    221.57 o
 -18   4   7    15702.37    14984.01    542.01 o
 -16   4   7       22.46       57.26     99.58 o
 -14   4   7     4922.92     4904.88    141.41 o
 -12   4   7     2861.51     3205.98     82.53 o
 -10   4   7     6989.63     6635.12    117.56 o
  -8   4   7    59909.86    58591.08    744.39 o
  -6   4   7       17.72       30.44     18.14 o
  -4   4   7     1389.01     1168.99     47.84 o
  -2   4   7        7.93       37.10     24.14 o
   0   4   7     5190.88     4852.76    113.35 o
   2   4   7    20563.13    19480.47    419.02 o
   4   4   7       72.74       11.03     30.99 o
   6   4   7      585.82      633.98     61.51 o
   8   4   7      185.28      157.65     55.00 o
  10   4   7      229.10      436.62     88.91 o
 -21   5   7     3416.54     3610.23    333.25 o
 -19   5   7     1766.41     1893.85    237.93 o
 -17   5   7    14615.80    13958.30    527.08 o
 -15   5   7      663.72      441.01    133.01 o
 -13   5   7      251.23      242.09     50.28 o
 -11   5   7     5870.01     6579.52     84.54 o
  -9   5   7     8821.42     8954.61    163.30 o
  -7   5   7    13810.16    13532.21    179.92 o
  -5   5   7     2256.93     1872.46     97.01 o
  -3   5   7     2450.74     2787.69     77.79 o
  -1   5   7     4606.84     4000.07    101.54 o
   1   5   7     6694.10     6490.61    136.58 o
   3   5   7      883.22      817.90     63.48 o
   5   5   7       95.09       86.67     38.65 o
   7   5   7       11.24      -45.54     45.54 o
   9   5   7     1018.03     1396.57    115.00 o
 -22   6   7      426.49      466.26    179.96 o
 -20   6   7        8.29      -22.05    113.81 o
 -18   6   7    11094.25    10641.13    490.80 o
 -16   6   7      144.63      123.41    115.94 o
 -14   6   7     2266.80     2614.40    249.67 o
 -12   6   7        1.96      -19.21     25.95 o
 -10   6   7     5733.58     5630.52     77.34 o
  -8   6   7    43374.23    44705.78    866.92 o
  -6   6   7     1704.44     1975.90     67.63 o
  -4   6   7     2236.27     2010.90     74.96 o
  -2   6   7     2708.09     2632.89     91.13 o
   0   6   7     3125.13     2834.87     94.88 o
   2   6   7    17842.36    17212.03    224.38 o
   4   6   7      859.83      836.89     70.00 o
   6   6   7     1198.87     1087.48     91.86 o
   8   6   7      450.37      473.45     78.90 o
  10   6   7      216.94      374.53     85.60 o
 -21   7   7      454.01      337.51    174.63 o
 -19   7   7      773.83      737.98    187.43 o
 -17   7   7     7009.58     6769.14    401.53 o
 -15   7   7      231.72      186.01    125.19 o
 -13   7   7     1433.76     1234.47    177.83 o
 -11   7   7    11397.43    10760.77    296.79 o
  -9   7   7    15420.58    16939.29    210.80 o
  -7   7   7     7014.88     6963.03    128.98 o
  -5   7   7        1.41      -21.79     21.79 o
  -3   7   7     1021.28     1322.18     93.70 o
  -1   7   7     7718.23     6769.55    183.17 o
   1   7   7       62.38       99.13     47.01 o
   3   7   7     3788.18     3747.69    127.25 o
   5   7   7     1585.39     1682.12    107.99 o
   7   7   7        0.42      -34.03     41.95 o
   9   7   7      505.97      686.33    104.58 o
 -20   8   7      641.99      743.67    206.28 o
 -18   8   7     8410.59     8602.17    481.55 o
 -16   8   7        1.33       -3.56    101.72 o
 -14   8   7      550.46      416.11    146.17 o
 -12   8   7       44.06      -80.73     80.73 o
 -10   8   7     4097.28     3734.03     80.77 o
  -8   8   7    31587.19    33177.64    885.81 o
  -6   8   7       49.31       58.49     28.40 o
  -4   8   7     6253.54     6105.99    150.53 o
  -2   8   7     1315.80     1154.81     69.99 o
   0   8   7     2434.16     2173.63    100.22 o
   2   8   7    18981.87    19249.00    524.38 o
   4   8   7     1107.11     1047.76     89.04 o
   6   8   7      187.16      139.63     56.61 o
   8   8   7      124.96      176.18     72.75 o
 -19   9   7     1072.13     1106.08    222.28 o
 -17   9   7     6373.36     6075.62    414.69 o
 -15   9   7      322.35      327.56    150.44 o
 -13   9   7     1176.62      932.88    174.98 o
 -11   9   7     7623.56     6901.72    266.70 o
  -9   9   7     4592.14     4971.12    136.68 o
  -7   9   7     6190.61     6166.78    379.10 o
  -5   9   7      841.74      811.06     77.77 o
  -3   9   7     1056.25      966.49     76.98 o
  -1   9   7     1663.46     1215.57     89.74 o
   1   9   7     8199.11     8175.41    274.28 o
   3   9   7      823.12      805.07     83.47 o
   5   9   7       64.65       35.67     47.43 o
   7   9   7        7.53        0.81     50.46 o
   9   9   7      354.74      419.33    116.14 o
 -20  10   7      664.12      841.47    221.57 o
 -18  10   7     5453.63     6040.41    440.30 o
 -16  10   7       35.43       82.51    121.28 o
 -14  10   7      546.08      596.07    163.60 o
 -12  10   7     1102.85      927.08    123.59 o
 -10  10   7     2177.22     1797.91    123.67 o
  -8  10   7    22936.91    24662.34    742.28 o
  -6  10   7       92.52       35.87     47.19 o
  -4  10   7      758.40      563.92    103.43 o
  -2  10   7      527.76      609.03     83.16 o
   0  10   7     5865.41     5224.79    167.37 o
   2  10   7     7300.64     7428.74    310.30 o
   4  10   7      113.87      107.48     61.65 o
   6  10   7      342.94      352.73     78.46 o
   8  10   7       88.13       83.00     61.42 o
 -19  11   7      932.56     1352.55    257.85 o
 -17  11   7     3504.64     3720.48    358.85 o
 -15  11   7      351.77      342.14    160.40 o
 -13  11   7       11.70       24.54    109.54 o
 -11  11   7     2427.40     1988.40    172.73 o
  -9  11   7     4226.52     5185.44    172.35 o
  -7  11   7     1696.63     1619.68    104.75 o
  -5  11   7        9.92        0.42     47.91 o
  -3  11   7       91.83       -8.45     55.25 o
  -1  11   7     6224.80     5722.24    205.17 o
   1  11   7     1839.42     2158.84    144.08 o
   3  11   7      747.58      684.55     96.29 o
   5  11   7       18.53      -28.82     51.02 o
   7  11   7       88.12       74.10     71.84 o
 -18  12   7     5316.77     6030.09    456.66 o
 -16  12   7       12.25      120.92    134.44 o
 -14  12   7      206.09      -10.31    109.19 o
 -12  12   7      450.61      158.30     93.28 o
 -10  12   7      871.24      542.81    117.18 o
  -8  12   7    14925.98    14588.74    398.71 o
  -6  12   7     4674.58     4948.74    172.18 o
  -4  12   7     1209.88     1099.91     99.84 o
  -2  12   7      523.66      508.22     69.29 o
   0  12   7     1516.28     1295.53    117.95 o
   2  12   7     6142.41     6626.66    325.03 o
   4  12   7      183.56      131.46     59.13 o
   6  12   7      329.39      347.29     85.42 o
 -17  13   7     1918.10     2077.01    292.35 o
 -15  13   7      107.56      -14.23    120.92 o
 -13  13   7      141.35       24.58     77.68 o
 -11  13   7     2492.53     1921.16    181.17 o
  -9  13   7     1504.81     2003.76    216.36 o
  -7  13   7     5770.40     5700.37    387.13 o
  -5  13   7      909.61      890.53     96.90 o
  -3  13   7      778.20      860.22     83.90 o
  -1  13   7     1997.44     1663.66    111.39 o
   1  13   7      349.62      613.02     82.45 o
   3  13   7      587.00      679.65     87.31 o
   5  13   7        3.14      -14.65     61.41 o
 -16  14   7       72.02      174.27    153.64 o
 -14  14   7       66.87       64.39     89.58 o
 -12  14   7      684.68      336.35    117.17 o
 -10  14   7     1504.16      873.63    189.74 o
  -8  14   7     7933.60     8013.59    328.31 o
  -6  14   7      194.16      192.05     98.00 o
  -4  14   7     2225.28     2071.21    135.35 o
  -2  14   7       52.45      -39.23     39.23 o
   0  14   7       17.86      106.12     57.68 o
   2  14   7     4012.64     5023.62    289.37 o
   4  14   7       71.15       60.66     66.48 o
 -15  15   7       98.54      176.37    116.05 o
 -13  15   7       74.67       10.22     92.57 o
 -11  15   7     1275.24      988.82    160.41 o
  -9  15   7      778.06     1183.77    158.92 o
  -7  15   7     1521.08     1451.05    168.68 o
  -5  15   7      156.49      101.87    134.79 o
  -3  15   7      113.37       19.42     52.58 o
  -1  15   7     2302.17     1878.19    123.92 o
   1  15   7     1975.49     2541.28    171.79 o
   3  15   7      169.54      137.34     71.07 o
 -14  16   7        1.88       44.21    100.16 o
 -12  16   7       59.93       96.22    109.00 o
 -10  16   7      449.11      247.38    115.68 o
  -8  16   7     5479.79     6002.51    312.21 o
  -6  16   7      567.53      790.34    143.42 o
  -4  16   7       91.80      -45.48     79.28 o
  -2  16   7       54.82      128.22     64.20 o
   0  16   7     2054.30     1906.46    153.47 o
   2  16   7      887.07      623.40    377.91 o
 -13  17   7        1.10      -67.68    103.17 o
 -11  17   7      639.79      483.99    143.70 o
  -9  17   7      394.02      586.66    188.85 o
  -7  17   7      767.72      669.14    143.57 o
  -5  17   7      192.03      202.60    121.81 o
  -3  17   7        1.57       64.76     71.79 o
  -1  17   7      628.72      387.20    132.81 o
   1  17   7      328.93      411.15    146.95 o
 -10  18   7      413.06      250.87    135.33 o
  -8  18   7     3321.95     3796.86    274.55 o
  -6  18   7      363.84      494.30    138.68 o
  -4  18   7      110.24       86.68     99.72 o
  -2  18   7      284.34      231.58    118.68 o
  -7  19   7      774.99      892.46    171.88 o
  -5  19   7       23.03       30.21    101.25 o
 -18   0   8       71.05       -7.11     81.80 o
 -16   0   8        3.63      -36.93     36.93 o
 -14   0   8     3232.53     4053.55    174.32 o
 -12   0   8     5693.56     5279.42    136.45 o
 -10   0   8    15437.53    13683.09    216.95 o
  -8   0   8     2762.78     2746.99     96.10 o
  -6   0   8        4.73       28.71     29.09 o
  -4   0   8     5908.64     5775.99    149.62 o
  -2   0   8     1739.78     1386.63     94.98 o
   0   0   8     9297.07     9301.92    223.95 o
   2   0   8     1743.76     1575.79    109.73 o
   4   0   8      221.90      251.01     64.44 o
   6   0   8       82.82      124.60     69.31 o
   8   0   8     1208.53     1373.44    139.83 o
  10   0   8       66.11      100.21    102.09 o
 -19   1   8        3.59       36.63     88.91 o
 -17   1   8       19.96       32.72     64.20 o
 -15   1   8     2556.20     2842.21     74.63 o
 -13   1   8     2289.23     2886.07     63.57 o
 -11   1   8    58462.35    54403.08    551.16 o
  -9   1   8     1040.80      916.57     41.63 o
  -7   1   8     5197.73     5119.45     90.50 o
  -5   1   8      502.37      514.97     37.07 o
  -3   1   8     3099.42     3026.99     85.07 o
  -1   1   8    37929.70    36884.76    311.64 o
   1   1   8      754.05      625.27     54.30 o
   3   1   8     1291.99     1341.33     74.35 o
   5   1   8       33.12       13.15     34.06 o
   7   1   8      201.96      294.34     60.96 o
   9   1   8      950.39     1047.48    101.39 o
 -20   2   8     6025.98     5949.71    349.96 o
 -18   2   8      489.93      287.01    123.06 o
 -16   2   8     2799.24     3105.07    252.34 o
 -14   2   8     1057.86     1340.00     82.33 o
 -12   2   8    10774.17     9684.93    256.80 o
 -10   2   8    14634.99    13826.33    149.52 o
  -8   2   8       35.69       55.00     20.95 o
  -6   2   8     1188.33     1210.07     51.78 o
  -4   2   8     1605.23     1305.08     58.81 o
  -2   2   8     8817.86     8493.24    155.57 o
   0   2   8     4800.03     4244.60    113.36 o
   2   2   8      648.25      446.08     50.40 o
   4   2   8      633.11      609.66     57.82 o
   6   2   8     1049.29     1189.89     83.97 o
   8   2   8     1022.74     1006.49     88.91 o
  10   2   8      105.52       91.49     72.27 o
 -21   3   8     7489.45     7308.66    416.47 o
 -19   3   8     1159.02     1096.48    183.52 o
 -17   3   8      349.13      519.61    132.30 o
 -15   3   8      529.07      328.53     54.53 o
 -13   3   8     2291.12     2298.50     96.25 o
 -11   3   8    47699.33    46039.31    669.16 o
  -9   3   8      702.67      754.22     43.30 o
  -7   3   8     2067.34     2049.10     56.38 o
  -5   3   8       15.19       16.80     21.80 o
  -3   3   8     3552.62     3621.66     94.40 o
  -1   3   8    19235.55    18383.83    213.58 o
   1   3   8        0.99      -28.31     28.31 o
   3   3   8     1190.47     1167.09     71.70 o
   5   3   8       50.22       33.99     35.58 o
   7   3   8      733.47      682.46     75.02 o
   9   3   8     1039.61     1245.60    108.12 o
 -22   4   8     1638.51     1658.76    245.76 o
 -20   4   8     5797.28     6274.43    386.95 o
 -18   4   8     1308.15     1170.45    187.78 o
 -16   4   8      520.18      498.98    134.44 o
 -14   4   8     4478.77     4886.79    127.79 o
 -12   4   8     7750.74     7455.68    143.62 o
 -10   4   8    11273.54    10245.24    190.96 o
  -8   4   8       32.27       51.89     20.93 o
  -6   4   8      121.47      116.53     26.44 o
  -4   4   8     6331.40     5910.53    111.98 o
  -2   4   8     5742.77     5268.57    118.90 o
   0   4   8     5471.04     5606.79    129.31 o
   2   4   8       16.90       11.67     30.57 o
   4   4   8      290.26      315.49     50.21 o
   6   4   8      640.34      735.40     73.51 o
   8   4   8      660.81      628.81     86.79 o
 -21   5   8     6778.49     7110.21    436.39 o
 -19   5   8      965.60      652.98    167.51 o
 -17   5   8      249.26      168.58    122.34 o
 -15   5   8     2660.85     2549.57    126.78 o
 -13   5   8      876.33      998.82     58.32 o
 -11   5   8    38940.00    39035.21    445.58 o
  -9   5   8      482.51      541.23     59.64 o
  -7   5   8     3807.04     3697.56    107.21 o
  -5   5   8       85.66       59.22     25.88 o
  -3   5   8     4592.32     4274.11    105.92 o
  -1   5   8    20214.94    20104.88    229.49 o
   1   5   8      298.61      235.76     45.33 o
   3   5   8     1680.49     1818.40     86.79 o
   5   5   8      282.26      235.93     50.95 o
   7   5   8        1.09       73.08     54.51 o
   9   5   8     1844.54     1822.41    137.28 o
 -22   6   8      143.47      294.84    166.09 o
 -20   6   8     4869.69     4916.90    370.59 o
 -18   6   8       63.67        4.98    101.72 o
 -16   6   8       12.92       80.02    107.05 o
 -14   6   8     1106.48     1176.29     72.53 o
 -12   6   8     3578.79     3529.27    127.91 o
 -10   6   8    15380.47    15677.79    324.87 o
  -8   6   8      143.25      131.76     26.00 o
  -6   6   8     3781.49     3945.78    126.02 o
  -4   6   8     1177.36      903.20     61.22 o
  -2   6   8     7851.91     8193.04    150.17 o
   0   6   8     2170.35     2191.84     92.97 o
   2   6   8     1168.14     1128.93     70.75 o
   4   6   8       53.24        2.60     35.96 o
   6   6   8      125.57      138.39     61.05 o
   8   6   8      187.27      203.80     75.62 o
 -21   7   8     9612.71     9659.88    522.45 o
 -19   7   8      117.85      140.48    127.68 o
 -17   7   8      517.19      476.93    151.51 o
 -15   7   8      337.51      395.49    133.01 o
 -13   7   8     1366.90     1400.66    131.20 o
 -11   7   8    24722.48    25554.52    566.32 o
  -9   7   8        1.05       27.94     24.21 o
  -7   7   8     1844.79     1873.42     77.55 o
  -5   7   8       11.20      -26.63     26.63 o
  -3   7   8     2700.40     2499.62     99.65 o
  -1   7   8    26393.35    26564.93    520.87 o
   1   7   8       61.65       33.59     38.07 o
   3   7   8      595.11      474.07     61.77 o
   5   7   8      108.22       25.28     45.92 o
   7   7   8      726.81      875.24    100.43 o
 -20   8   8     2654.79     2658.15    302.66 o
 -18   8   8      389.90      330.05    154.71 o
 -16   8   8      341.03      254.65    128.39 o
 -14   8   8     1323.57     1358.67    138.70 o
 -12   8   8     4513.88     4538.80    217.02 o
 -10   8   8    11207.55    11072.23    424.85 o
  -8   8   8      937.29     1172.33     97.39 o
  -6   8   8     1135.10      863.37     62.66 o
  -4   8   8      929.11      552.66     56.39 o
  -2   8   8     3526.45     3670.62    123.89 o
   0   8   8       41.85       59.95     41.17 o
   2   8   8      585.60      516.26     62.95 o
   4   8   8      497.86      441.82     72.19 o
   6   8   8      415.98      546.38     83.11 o
   8   8   8      686.98      743.31    147.74 o
 -21   9   8     3921.56     4076.85    394.77 o
 -19   9   8      129.02      221.22    142.62 o
 -17   9   8      410.76      481.55    161.82 o
 -15   9   8        5.54       -6.24     72.60 o
 -13   9   8      668.50      578.47    108.30 o
 -11   9   8    18261.39    17842.75    408.33 o
  -9   9   8      958.30     1011.46    124.26 o
  -7   9   8      415.16      386.21     41.93 o
  -5   9   8      124.10       10.32     34.85 o
  -3   9   8     2912.94     2450.87    104.95 o
  -1   9   8     6921.81     7034.24    223.19 o
   1   9   8       10.30       28.40     46.48 o
   3   9   8     1154.65     1120.16     95.74 o
   5   9   8        6.15      -13.64     47.93 o
   7   9   8      315.99      254.43    107.53 o
 -20  10   8     3293.81     3583.20    360.63 o
 -18  10   8      883.39     1108.57    226.91 o
 -16  10   8      117.03      249.31    141.19 o
 -14  10   8     1918.92     1953.74    222.11 o
 -12  10   8     1528.89     1817.84    161.19 o
 -10  10   8     7124.50     6987.78    217.18 o
  -8  10   8       92.88       76.86     79.59 o
  -6  10   8      117.91       95.45     74.49 o
  -4  10   8     3055.90     2510.47    122.27 o
  -2  10   8     2875.64     3250.37    155.10 o
   0  10   8     2629.01     2751.91    135.01 o
   2  10   8        4.66      -43.56     43.56 o
   4  10   8       33.67       42.23     51.80 o
   6  10   8      594.76      735.27    107.75 o
 -19  11   8       75.98       30.59    135.86 o
 -17  11   8      328.05      346.05    166.09 o
 -15  11   8       49.74      -20.24     75.34 o
 -13  11   8      950.76      803.93    128.75 o
 -11  11   8    16164.88    16292.42    421.94 o
  -9  11   8      107.03      158.49     87.60 o
  -7  11   8      899.76      733.72     80.17 o
  -5  11   8      139.01      -44.58     58.17 o
  -3  11   8       69.68       19.84     59.75 o
  -1  11   8     7164.56     7457.89    432.94 o
   1  11   8      106.65       89.49     63.14 o
   3  11   8      209.59      275.06     76.91 o
   5  11   8        9.46       35.72     61.57 o
 -18  12   8       20.34       58.68    133.01 o
 -16  12   8      718.10      668.52    135.86 o
 -14  12   8      172.61      138.71     94.52 o
 -12  12   8      854.06     1168.02    151.12 o
 -10  12   8     4028.45     4048.33    234.04 o
  -8  12   8      108.43      117.09     90.14 o
  -6  12   8      880.54      723.68     84.06 o
  -4  12   8      227.27       92.01     75.64 o
  -2  12   8     2557.20     2929.80    167.07 o
   0  12   8      439.03      433.71     89.57 o
   2  12   8       32.89      -35.66     54.04 o
   4  12   8       29.31       32.42     73.21 o
   6  12   8      249.83      271.25     87.48 o
 -17  13   8      122.61      123.30    104.45 o
 -15  13   8      151.22      122.39     95.88 o
 -13  13   8     1533.19     1332.58    217.48 o
 -11  13   8     9536.25     9758.74    395.31 o
  -9  13   8      309.55      402.46    114.79 o
  -7  13   8       28.96       50.07     82.77 o
  -5  13   8      398.83      322.75     73.95 o
  -3  13   8     1181.44     1068.85     95.48 o
  -1  13   8     6218.19     6758.00    285.23 o
   1  13   8      150.39      112.39     59.98 o
   3  13   8       15.18      -42.01     60.34 o
   5  13   8        9.08       -5.88     61.76 o
 -16  14   8       15.24      -88.02     88.02 o
 -14  14   8      167.44        9.10    111.32 o
 -12  14   8      805.39     1220.18    164.73 o
 -10  14   8     1441.08     1322.15    162.00 o
  -8  14   8      133.41      120.46    115.59 o
  -6  14   8      105.66      -10.01     71.48 o
  -4  14   8     1152.23      808.17     88.57 o
  -2  14   8       43.91      189.02     67.39 o
   0  14   8      383.12      341.89     76.34 o
   2  14   8      182.44      111.21     78.89 o
   4  14   8       94.20      126.75     76.36 o
 -15  15   8      122.70       25.33    101.55 o
 -13  15   8      353.97      190.42    114.92 o
 -11  15   8     6830.84     7536.50    348.67 o
  -9  15   8      685.18      858.55    146.53 o
  -7  15   8      108.57       66.19     89.92 o
  -5  15   8       23.85      -68.01     68.01 o
  -3  15   8      119.11       84.94     61.87 o
  -1  15   8     1643.17     1956.08    139.83 o
   1  15   8      334.66      425.06     99.82 o
   3  15   8      398.52      392.25     97.43 o
 -14  16   8      217.66       63.94    134.26 o
 -12  16   8      453.20      606.66    148.74 o
 -10  16   8      962.29      753.99    166.80 o
  -8  16   8       14.05       31.29     93.93 o
  -6  16   8       73.28       28.59     87.15 o
  -4  16   8      423.24      236.87    100.43 o
  -2  16   8     1289.54     1778.70    126.73 o
   0  16   8     1077.37     1211.66    136.04 o
 -13  17   8      534.62      287.91    283.10 o
 -11  17   8     2966.49     3348.68    264.85 o
  -9  17   8      173.11      244.76    125.59 o
  -7  17   8       92.07      191.79    110.63 o
  -5  17   8       52.20      -22.36     72.02 o
  -3  17   8      405.23      296.89     93.73 o
  -1  17   8     2083.93     2245.64    221.38 o
 -10  18   8      463.20      629.28    156.75 o
  -8  18   8       10.26       66.62     98.00 o
  -6  18   8        2.45      -53.43    103.14 o
  -4  18   8      114.19       96.86     85.17 o
 -18   0   9      235.47      266.74    104.56 o
 -16   0   9     2157.32     2582.39    200.59 o
 -14   0   9    50076.00    47258.41   1292.09 o
 -12   0   9       81.08      -15.05     40.18 o
 -10   0   9     1055.07     1122.28     71.45 o
  -8   0   9       47.70       -3.11     30.03 o
  -6   0   9       76.68       66.46     41.83 o
  -4   0   9    26187.61    24243.42    327.63 o
  -2   0   9     1762.56     1652.19    108.72 o
   0   0   9      789.41      656.88     77.23 o
   2   0   9      268.53      383.07     70.22 o
   4   0   9     1242.27     1263.63    120.86 o
   6   0   9     3399.57     3810.33    204.86 o
   8   0   9       66.71      157.40     93.29 o
 -19   1   9      650.53      853.92    147.24 o
 -17   1   9      175.33       32.80     54.70 o
 -15   1   9     6387.13     5775.47    141.62 o
 -13   1   9     8403.40     7854.29    114.90 o
 -11   1   9      507.36      347.29     36.08 o
  -9   1   9     3159.96     3208.84     76.85 o
  -7   1   9      556.94      556.12     40.43 o
  -5   1   9     5110.84     4683.58    105.56 o
  -3   1   9     5449.94     5077.93    118.52 o
  -1   1   9       29.06        1.35     26.70 o
   1   1   9       65.54       79.65     32.63 o
   3   1   9      426.70      447.29     55.51 o
   5   1   9      905.26      834.10     79.32 o
   7   1   9      409.30      440.48     70.29 o
 -20   2   9        0.01        0.00    101.36 o
 -18   2   9       11.78      -42.32     90.69 o
 -16   2   9      573.66      770.62     68.26 o
 -14   2   9    16448.98    15229.44    223.38 o
 -12   2   9      290.94      344.62     32.53 o
 -10   2   9      593.98      556.18     35.93 o
  -8   2   9       91.21      116.65     27.69 o
  -6   2   9     2579.68     2724.16     80.46 o
  -4   2   9    25587.67    23949.86    232.66 o
  -2   2   9       35.27      -17.43     30.87 o
   0   2   9     2445.44     2552.56     93.50 o
   2   2   9      555.48      550.02     55.54 o
   4   2   9       58.06      103.09     47.19 o
   6   2   9     1622.09     1682.70    103.04 o
   8   2   9        0.58       15.48     56.32 o
 -21   3   9     1845.14     1613.95    214.81 o
 -19   3   9      485.01      687.48    152.22 o
 -17   3   9     3045.51     3136.99    160.71 o
 -15   3   9     3254.76     2841.70    114.35 o
 -13   3   9    19757.98    18913.71    417.86 o
 -11   3   9      725.65      608.92     40.83 o
  -9   3   9     1248.11     1235.28     50.11 o
  -7   3   9       55.25      194.92    106.54 o
  -5   3   9    10940.68    10766.31    156.18 o
  -3   3   9     3319.09     3112.14     98.07 o
  -1   3   9       64.71        9.23     29.63 o
   1   3   9      486.52      474.70     51.64 o
   3   3   9     1574.18     1488.76     85.19 o
   5   3   9     2644.64     2258.95    114.33 o
   7   3   9     1130.04     1175.61    104.17 o
 -22   4   9        2.12       41.26    129.10 o
 -20   4   9      100.81      191.34    127.68 o
 -18   4   9       27.46       23.83     64.43 o
 -16   4   9       92.85       10.09    108.12 o
 -14   4   9    26191.23    26118.60    409.85 o
 -12   4   9      642.68      591.29     52.21 o
 -10   4   9     1688.92     1992.39     65.73 o
  -8   4   9      328.96      399.21     36.30 o
  -6   4   9     1714.24     1511.68     66.00 o
  -4   4   9    27757.62    26889.35    291.52 o
  -2   4   9      486.76      363.73     48.09 o
   0   4   9      121.92      156.29     38.66 o
   2   4   9      195.36      215.43     43.33 o
   4   4   9      129.27      175.44     52.85 o
   6   4   9     1554.49     1668.39    104.28 o
   8   4   9       14.20       20.28     59.67 o
 -23   5   9     2519.54     2673.80    303.02 o
 -21   5   9        7.07      -64.37    110.96 o
 -19   5   9      270.04      239.00    138.35 o
 -17   5   9       17.14      -62.62     62.62 o
 -15   5   9     2863.75     2709.61    116.73 o
 -13   5   9     9230.89     9256.00    147.21 o
 -11   5   9     1567.39     1523.00     72.05 o
  -9   5   9      257.13      272.98     34.58 o
  -7   5   9      350.68      311.40     37.20 o
  -5   5   9     3666.71     3634.42    102.79 o
  -3   5   9     6898.88     6690.00    138.01 o
  -1   5   9        2.50      -26.78     26.78 o
   1   5   9       45.08       33.54     31.13 o
   3   5   9       22.79       21.28     40.11 o
   5   5   9       54.18       79.88     58.95 o
   7   5   9        4.01      -11.11     61.72 o
 -22   6   9       13.76       55.13    138.70 o
 -20   6   9      621.26      447.41    162.89 o
 -18   6   9      681.24      657.79    109.73 o
 -16   6   9      904.82      847.09    110.60 o
 -14   6   9    27713.44    26948.91    715.73 o
 -12   6   9      131.21       82.28     33.72 o
 -10   6   9      437.77      376.88     34.77 o
  -8   6   9      173.07      244.60     41.24 o
  -6   6   9      804.94      772.48     59.60 o
  -4   6   9    11315.25    10854.60    171.37 o
  -2   6   9      101.24       -4.13     34.97 o
   0   6   9      469.07      384.85     49.08 o
   2   6   9       52.06      -30.27     31.20 o
   4   6   9     1063.81     1205.27     87.13 o
   6   6   9     3478.78     3963.53    184.26 o
 -21   7   9      506.14      407.58    167.51 o
 -19   7   9      291.46      309.42    148.66 o
 -17   7   9       50.80       59.59     75.15 o
 -15   7   9     2285.86     2409.35    169.34 o
 -13   7   9     4896.09     4828.96    130.32 o
 -11   7   9      251.83      224.32     38.37 o
  -9   7   9      783.95      843.37     61.06 o
  -7   7   9     3103.91     2756.42    111.88 o
  -5   7   9     6580.61     6892.37    152.82 o
  -3   7   9     2385.11     2305.35    104.52 o
  -1   7   9      714.41      677.36     63.86 o
   1   7   9     2799.25     2939.56    119.45 o
   3   7   9       18.94      -23.79     39.99 o
   5   7   9     2451.55     2680.14    152.66 o
   7   7   9       97.92      105.91     69.44 o
 -20   8   9       88.64       16.36    116.65 o
 -18   8   9      418.41      412.37    107.96 o
 -16   8   9      363.66      418.65    100.52 o
 -14   8   9    13074.92    13359.07    359.30 o
 -12   8   9      323.30      380.69     96.19 o
 -10   8   9     1355.41     1259.53     76.49 o
  -8   8   9      866.40     1206.43     72.69 o
  -6   8   9     1161.41      951.43     67.00 o
  -4   8   9    13398.31    13855.35    288.95 o
  -2   8   9      196.56      171.43     47.98 o
   0   8   9      359.84      390.48     57.24 o
   2   8   9      367.77      331.98     67.16 o
   4   8   9      329.72      439.29     80.60 o
   6   8   9      579.89      867.85    105.96 o
 -21   9   9      101.52       94.96    152.93 o
 -19   9   9        6.15       -0.36    114.52 o
 -17   9   9      455.46      430.99    108.59 o
 -15   9   9     2702.23     3082.70    205.98 o
 -13   9   9     8590.51     8322.76    369.35 o
 -11   9   9      668.20      459.38     98.05 o
  -9   9   9      779.83      720.50     56.52 o
  -7   9   9      409.37      216.05     48.36 o
  -5   9   9     3029.21     3242.78    118.52 o
  -3   9   9     4235.70     4149.70    195.64 o
  -1   9   9      690.94      719.99     67.62 o
   1   9   9       22.16      -40.32     40.32 o
   3   9   9       63.76       67.50     55.70 o
   5   9   9      163.38      346.51     82.45 o
 -20  10   9        4.92      -32.36    130.52 o
 -18  10   9      453.95      482.36    121.43 o
 -16  10   9        1.20      -15.21     79.31 o
 -14  10   9    11606.69    11471.98    361.72 o
 -12  10   9     1451.85     1486.27    148.75 o
 -10  10   9      429.74      220.71     86.56 o
  -8  10   9       25.55       82.20     52.07 o
  -6  10   9     1319.67     1081.70     74.87 o
  -4  10   9    11485.72    12370.23    412.12 o
  -2  10   9      438.94      515.58     73.42 o
   0  10   9      239.47      193.96     60.61 o
   2  10   9      122.60       47.88     53.12 o
   4  10   9       35.68       24.76     58.72 o
   6  10   9      574.08      500.39    136.19 o
 -19  11   9        0.69      112.86     97.20 o
 -17  11   9      416.96      352.63    116.69 o
 -15  11   9     1070.81     1207.89    155.95 o
 -13  11   9     2411.67     2568.03    247.53 o
 -11  11   9       96.16       53.39     86.36 o
  -9  11   9      204.36       53.16     79.95 o
  -7  11   9       45.77      -22.05     68.96 o
  -5  11   9      935.61     1217.62    117.01 o
  -3  11   9     1102.57     1258.29    100.21 o
  -1  11   9       43.74       54.38     53.16 o
   1  11   9      420.06      449.32     88.53 o
   3  11   9      394.47      352.46     97.83 o
   5  11   9      339.97      537.50    133.97 o
 -18  12   9        1.01      -60.49     87.88 o
 -16  12   9      525.22      408.09    125.15 o
 -14  12   9     6503.79     6633.81    305.88 o
 -12  12   9       31.46      -38.90     79.97 o
 -10  12   9       44.50      -59.38     65.16 o
  -8  12   9        3.55        8.68     73.42 o
  -6  12   9     1625.96     1381.10    123.84 o
  -4  12   9     5310.38     5691.92    251.64 o
  -2  12   9       83.04       69.76     65.75 o
   0  12   9      130.01       81.18     65.82 o
   2  12   9       35.11       39.88     62.02 o
   4  12   9      190.32      329.44    117.69 o
 -17  13   9      115.61      -18.29     94.70 o
 -15  13   9     2162.12     2451.91    218.15 o
 -13  13   9      824.88      787.92    142.58 o
 -11  13   9      470.54      585.63    124.56 o
  -9  13   9      175.56      170.47     97.51 o
  -7  13   9       55.81      -73.43     73.43 o
  -5  13   9      866.08     1169.45    104.46 o
  -3  13   9     1294.53     1485.78    138.52 o
  -1  13   9      121.85      121.38     70.02 o
   1  13   9      305.34      317.19     87.18 o
   3  13   9       17.50       31.08     68.40 o
 -16  14   9      409.93      378.10    126.98 o
 -14  14   9     6096.25     6185.24    322.92 o
 -12  14   9       28.51      120.87     98.82 o
 -10  14   9       49.33       25.96     87.86 o
  -8  14   9        9.38      -25.92     75.70 o
  -6  14   9      234.37      163.77     74.59 o
  -4  14   9     5655.27     6442.17    226.04 o
  -2  14   9      349.93      504.40     82.37 o
   0  14   9        7.06      -26.28     51.37 o
   2  14   9        1.37       43.71     71.68 o
 -15  15   9      286.67      484.15    142.97 o
 -13  15   9      719.67      877.14    157.89 o
 -11  15   9      174.12      169.82    115.76 o
  -9  15   9      536.55      374.54    118.49 o
  -7  15   9       52.05      -15.10     78.57 o
  -5  15   9      287.83      379.10     99.58 o
  -3  15   9     1090.87     1300.94    112.84 o
  -1  15   9       11.25      -54.85     54.85 o
   1  15   9      244.26      171.45     85.99 o
 -14  16   9     1602.78     1811.82    215.16 o
 -12  16   9       36.05       62.38    105.36 o
 -10  16   9       11.93      -22.13     87.19 o
  -8  16   9        0.00      -22.24     84.28 o
  -6  16   9      481.11      335.14     98.57 o
  -4  16   9     1745.64     1956.26    159.10 o
  -2  16   9      254.50      244.74     89.77 o
   0  16   9      539.30      502.96    107.55 o
 -11  17   9      363.12      322.05    131.17 o
  -9  17   9       35.68      -19.78     93.57 o
  -7  17   9       52.11      -27.48     87.95 o
  -5  17   9      374.76      445.58    105.65 o
  -3  17   9        3.30       64.63     79.68 o
  -8  18   9       13.13        8.53    100.18 o
 -18   0  10     2479.37     2173.39    202.72 o
 -16   0  10     3306.59     3316.82    223.35 o
 -14   0  10     5243.69     4508.85    158.62 o
 -12   0  10    10686.24    10845.38    305.70 o
 -10   0  10        0.11       83.61    156.77 o
  -8   0  10    14418.06    12997.07    284.54 o
  -6   0  10    12179.06    11934.29    239.75 o
  -4   0  10       11.33      -30.59     39.88 o
  -2   0  10      107.71      184.34     55.60 o
   0   0  10       60.81       78.99     47.68 o
   2   0  10      968.80      987.22    113.16 o
   4   0  10      213.45      330.94     92.24 o
   6   0  10       20.95      -47.99     66.68 o
 -19   1  10        7.03      -32.72     90.34 o
 -17   1  10    13193.57    12621.84    287.49 o
 -15   1  10      459.14      523.02     62.12 o
 -13   1  10      415.24      483.89     45.15 o
 -11   1  10     1185.39     1177.72     53.78 o
  -9   1  10     2052.38     2184.00     75.35 o
  -7   1  10    20656.97    19975.45    252.71 o
  -5   1  10      377.10      207.85     42.03 o
  -3   1  10       46.62       16.49     28.65 o
  -1   1  10       42.23       44.93     29.67 o
   1   1  10       32.01       52.64     37.03 o
   3   1  10     3239.44     3582.72    137.40 o
   5   1  10       11.36       31.01     46.17 o
   7   1  10       49.22      132.98     65.75 o
 -20   2  10      249.19      245.76    126.97 o
 -18   2  10     5358.86     4717.02    295.19 o
 -16   2  10    10229.83    10460.84    196.79 o
 -14   2  10     2549.19     2308.06     94.91 o
 -12   2  10        2.05       -9.82     24.04 o
 -10   2  10       96.48       79.55     28.43 o
  -8   2  10     2242.21     2141.84     78.29 o
  -6   2  10     5436.11     5209.19    119.23 o
  -4   2  10     1283.10     1381.75     69.55 o
  -2   2  10      837.79      825.60     60.03 o
   0   2  10       78.33       73.17     34.22 o
   2   2  10      652.31      775.45     73.81 o
   4   2  10      783.94      855.43     81.88 o
   6   2  10        1.10      -28.98     46.94 o
 -21   3  10       32.64      -34.14     96.38 o
 -19   3  10       82.40      -15.29     98.16 o
 -17   3  10    15317.37    15473.83    395.84 o
 -15   3  10     2799.66     2525.31     97.89 o
 -13   3  10       87.96       41.81     36.21 o
 -11   3  10      101.61       68.96     23.97 o
  -9   3  10      109.46      105.42     34.81 o
  -7   3  10    19341.88    18382.50    204.21 o
  -5   3  10        1.33      -31.75     31.75 o
  -3   3  10      387.90      394.52     46.03 o
  -1   3  10      263.85      161.33     37.73 o
   1   3  10       63.51       32.01     36.66 o
   3   3  10      920.46     1004.83     85.58 o
   5   3  10      418.59      373.49     66.34 o
   7   3  10      648.36      654.53    101.20 o
 -22   4  10      106.09       78.60    123.06 o
 -20   4  10       12.02      -92.47     92.47 o
 -18   4  10     2087.24     2235.75    154.23 o
 -16   4  10     7162.18     7441.32    184.41 o
 -14   4  10      332.25      197.70     42.74 o
 -12   4  10      952.32      942.63     63.50 o
 -10   4  10      191.90      184.51     29.55 o
  -8   4  10     3477.07     3208.41     92.38 o
  -6   4  10     5382.31     5507.48    124.31 o
  -4   4  10     1946.36     1988.64    105.03 o
  -2   4  10      312.27      340.74     46.30 o
   0   4  10      192.04      171.11     40.81 o
   2   4  10     1359.55     1244.01     87.10 o
   4   4  10     1288.62     1551.71    100.34 o
   6   4  10       81.33       88.94     60.47 o
 -23   5  10      290.83      243.98    149.02 o
 -21   5  10      166.49        4.27    128.03 o
 -19   5  10      701.20      733.00    173.56 o
 -17   5  10     9266.14     9016.59    279.87 o
 -15   5  10       57.82      104.03     48.54 o
 -13   5  10        3.01      -26.01     31.27 o
 -11   5  10       38.25       19.54     31.79 o
  -9   5  10       11.79       11.68     29.92 o
  -7   5  10    15264.95    15221.53    229.09 o
  -5   5  10        1.18      -13.01     33.09 o
  -3   5  10     1155.79     1116.70     67.09 o
  -1   5  10       66.24       39.53     32.71 o
   1   5  10      110.76       99.32     44.69 o
   3   5  10     3162.28     3360.49    133.98 o
   5   5  10        0.88        3.35     52.52 o
 -22   6  10      203.62      129.10    145.46 o
 -20   6  10       13.78      -28.81    115.94 o
 -18   6  10     2379.49     2461.89    176.86 o
 -16   6  10     3464.56     3715.84    200.30 o
 -14   6  10     1416.37     1327.45    152.52 o
 -12   6  10     1758.51     1563.97     75.49 o
 -10   6  10       21.15      -21.45     32.13 o
  -8   6  10     4708.04     4422.16    122.42 o
  -6   6  10     5638.21     5881.86    131.71 o
  -4   6  10      487.83      509.76     52.28 o
  -2   6  10        4.46      -26.22     28.68 o
   0   6  10       60.10       18.47     36.57 o
   2   6  10     1794.66     1823.83    100.44 o
   4   6  10      111.19      186.70     59.23 o
   6   6  10      246.70      176.55     79.45 o
 -21   7  10       62.76       15.65    132.30 o
 -19   7  10        5.01        9.79     76.87 o
 -17   7  10    12701.00    12914.08    359.83 o
 -15   7  10       34.72      129.06     83.90 o
 -13   7  10       40.88       -4.06     36.87 o
 -11   7  10      110.34      142.49     37.81 o
  -9   7  10      630.54      554.49     57.90 o
  -7   7  10    10658.41    10799.66    190.71 o
  -5   7  10      571.77      532.56     61.32 o
  -3   7  10      520.46      396.61     56.05 o
  -1   7  10     1090.11     1042.29     78.02 o
   1   7  10      269.38      205.35     72.50 o
   3   7  10      508.78      715.81     83.34 o
   5   7  10       32.69       49.23     62.15 o
 -22   8  10      324.74      230.11    161.82 o
 -20   8  10        4.83       31.65    133.01 o
 -18   8  10     1013.70     1022.88    136.62 o
 -16   8  10     4035.08     3926.38    220.28 o
 -14   8  10     1230.66     1282.72    153.11 o
 -12   8  10       40.35        6.47     36.55 o
 -10   8  10       23.05       13.35     32.90 o
  -8   8  10     1631.32     1854.82     90.56 o
  -6   8  10     4791.08     5008.16    223.51 o
  -4   8  10      269.16      346.12     52.92 o
  -2   8  10      234.08      238.24     52.60 o
   0   8  10      503.40      393.65     64.00 o
   2   8  10      844.51      992.13     91.16 o
   4   8  10      370.30      306.22     85.81 o
 -21   9  10        0.41      -31.65    133.01 o
 -19   9  10       36.98       24.32     87.68 o
 -17   9  10     5568.02     6163.57    281.87 o
 -15   9  10       53.92       70.76     84.25 o
 -13   9  10      124.25      -37.11     70.22 o
 -11   9  10      732.42      374.88     95.06 o
  -9   9  10      186.48      291.66     51.76 o
  -7   9  10     5528.20     5295.99    143.04 o
  -5   9  10      681.10      793.93     70.61 o
  -3   9  10      527.92      456.54     60.55 o
  -1   9  10       71.54       80.55     46.70 o
   1   9  10      291.94      339.51     74.70 o
   3   9  10     3101.23     3788.56    183.41 o
   5   9  10       12.51      -14.52     58.70 o
 -20  10  10       32.45      112.98    102.71 o
 -18  10  10      456.66      643.72    129.83 o
 -16  10  10     2493.96     2438.65    335.20 o
 -14  10  10      715.64      788.33    129.57 o
 -12  10  10      123.86      -29.80     73.80 o
 -10  10  10      373.25      215.21     91.00 o
  -8  10  10     2826.82     3115.39    123.63 o
  -6  10  10     2359.72     2602.64    111.80 o
  -4  10  10      316.60      366.86     58.49 o
  -2  10  10       46.27      -11.41     40.36 o
   0  10  10       82.49      -33.19     51.73 o
   2  10  10      141.06      162.35     71.09 o
   4  10  10      323.81      507.18     93.78 o
 -19  11  10       55.81      120.76    107.85 o
 -17  11  10     4714.69     4915.26    276.28 o
 -15  11  10        9.13      -16.36     83.76 o
 -13  11  10      138.64       61.41     85.53 o
 -11  11  10       89.05      177.57     88.71 o
  -9  11  10      387.73      246.14     96.64 o
  -7  11  10     5555.43     6018.08    325.38 o
  -5  11  10       10.41       77.11     53.52 o
  -3  11  10      340.00      285.45     66.47 o
  -1  11  10      495.80      548.45     82.68 o
   1  11  10       48.60       43.91     62.16 o
   3  11  10      793.55     1241.02    139.03 o
 -18  12  10     1095.98     1174.72    171.60 o
 -16  12  10     2483.22     2587.29    218.07 o
 -14  12  10      979.43      981.54    234.20 o
 -12  12  10      624.19      366.56    109.43 o
 -10  12  10       26.05      -69.56    117.72 o
  -8  12  10     1542.36     1696.40    167.85 o
  -6  12  10      558.00      704.66    103.83 o
  -4  12  10      253.53      234.74     84.16 o
  -2  12  10       13.46      -54.92     54.92 o
   0  12  10       37.71      -21.09     65.02 o
   2  12  10      412.70      560.37    111.42 o
 -17  13  10     1346.91     1482.79    186.48 o
 -15  13  10        3.17       29.28     95.36 o
 -13  13  10       18.96      -18.05     84.16 o
 -11  13  10       62.60       50.13     82.38 o
  -9  13  10      427.15      265.97    109.45 o
  -7  13  10     4859.08     5051.24    223.11 o
  -5  13  10       55.57      157.57     79.39 o
  -3  13  10       39.95      -44.85     56.31 o
  -1  13  10        4.89      -24.55     61.41 o
   1  13  10      101.90       32.02     74.37 o
 -16  14  10      806.72      906.76    190.10 o
 -14  14  10      957.52      957.18    161.93 o
 -12  14  10      815.88      736.55    143.60 o
 -10  14  10       84.52       -9.03     95.85 o
  -8  14  10     1139.77     1213.52    164.34 o
  -6  14  10      224.49      303.52     89.82 o
  -4  14  10       48.99       79.21     59.86 o
  -2  14  10       32.70      -30.60     54.53 o
   0  14  10       35.42      -29.69     59.80 o
 -15  15  10        8.18      -44.28     99.17 o
 -13  15  10       41.47      -24.36     92.16 o
 -11  15  10       81.45      239.74    116.94 o
  -9  15  10      254.51      224.26    111.03 o
  -7  15  10     1543.20     1820.24    156.30 o
  -5  15  10      215.27      292.51     95.67 o
  -3  15  10        7.21      -42.69     42.69 o
  -1  15  10       62.86      -11.18     61.34 o
 -14  16  10      428.26      501.20    149.33 o
 -12  16  10        5.03       26.27    105.53 o
 -10  16  10       28.32      -24.99     89.51 o
  -8  16  10      244.63      472.08    142.14 o
  -6  16  10      576.37      653.82    119.82 o
  -4  16  10      129.23      322.82     98.73 o
 -11  17  10       35.57       85.75    106.48 o
  -9  17  10       85.63       69.52     99.84 o
  -7  17  10     1609.36     1879.38    214.20 o
 -18   0  11        0.31       22.41     93.18 o
 -16   0  11      251.97       87.49     90.69 o
 -14   0  11     5550.78     5365.57    163.51 o
 -12   0  11       37.64      -11.63     43.90 o
 -10   0  11     1059.06      963.83    106.63 o
  -8   0  11      100.23       15.28     56.41 o
  -6   0  11     3423.38     3606.18    170.14 o
  -4   0  11      881.48      658.49     79.34 o
  -2   0  11      226.14      241.54     64.03 o
   0   0  11     3792.77     3621.41    183.74 o
   2   0  11      401.13      293.41     84.22 o
   4   0  11      153.06       63.85     83.04 o
 -19   1  11     4787.11     5520.80    316.53 o
 -17   1  11     2358.94     1988.11    140.72 o
 -15   1  11       58.34        7.36     35.96 o
 -13   1  11      689.87      724.05     46.91 o
 -11   1  11     7748.00     7482.57    127.47 o
  -9   1  11     5391.96     5507.73    120.10 o
  -7   1  11     4020.84     3882.50    104.41 o
  -5   1  11      389.17      420.79     47.04 o
  -3   1  11        7.36       -4.56     27.04 o
  -1   1  11      582.41      461.65     59.13 o
   1   1  11     1251.16     1440.29     94.60 o
   3   1  11       66.38       13.42     39.92 o
   5   1  11        4.57       19.91     51.47 o
 -20   2  11     4472.07     4405.83    302.30 o
 -18   2  11      143.96      221.93    118.79 o
 -16   2  11        0.31        0.74     36.87 o
 -14   2  11     1027.12     1172.89     73.04 o
 -12   2  11       70.08       35.04     29.63 o
 -10   2  11    22048.74    21480.86    215.27 o
  -8   2  11        1.01      -17.31     34.26 o
  -6   2  11      217.04      202.23     39.49 o
  -4   2  11      564.75      553.14     52.31 o
  -2   2  11      251.39      290.25     47.04 o
   0   2  11     3948.43     4272.89    141.08 o
   2   2  11       74.03       70.01     47.87 o
   4   2  11        6.02       29.87     46.48 o
 -21   3  11      922.08      629.15    159.33 o
 -19   3  11     4293.07     4567.65    320.09 o
 -17   3  11     1646.04     1564.50    170.08 o
 -15   3  11      312.47      323.67     47.76 o
 -13   3  11      700.16      558.12     56.53 o
 -11   3  11     1435.20     1348.58     65.05 o
  -9   3  11     4283.06     4359.88    110.73 o
  -7   3  11       82.62       62.06     34.84 o
  -5   3  11      104.31      119.84     35.12 o
  -3   3  11      364.60      367.44     47.74 o
  -1   3  11     1089.95      934.73     73.35 o
   1   3  11     1027.75     1177.89     89.48 o
   3   3  11       69.75       56.55     45.59 o
   5   3  11        8.59        1.93     52.09 o
 -22   4  11       44.13      -50.86    118.79 o
 -20   4  11     4458.60     4566.23    341.78 o
 -18   4  11       64.58       54.77    112.39 o
 -16   4  11       65.48       49.13     46.00 o
 -14   4  11      124.45      137.04     39.32 o
 -12   4  11        0.11      -26.42     26.42 o
 -10   4  11    11333.63    10754.07    157.56 o
  -8   4  11     2136.41     2172.39    106.06 o
  -6   4  11      517.87      551.10     51.09 o
  -4   4  11       61.97       97.54     34.91 o
  -2   4  11       37.52        6.24     33.24 o
   0   4  11     2564.40     2735.66    121.71 o
   2   4  11      142.44       -5.42     46.71 o
   4   4  11        5.18       29.65     52.63 o
 -23   5  11        8.52      -87.85    120.21 o
 -21   5  11     2727.41     2399.23    280.61 o
 -19   5  11     2325.10     2255.91    261.05 o
 -17   5  11     3117.70     2664.50    170.53 o
 -15   5  11       24.84       66.00     45.15 o
 -13   5  11       74.86       34.76     35.41 o
 -11   5  11     2986.71     2885.54    109.21 o
  -9   5  11     6656.90     6773.95    135.10 o
  -7   5  11     2803.46     2831.93    125.30 o
  -5   5  11        3.26      -26.69     28.31 o
  -3   5  11      317.20      278.80     45.09 o
  -1   5  11      235.43      215.69     54.57 o
   1   5  11      923.15     1118.33     87.76 o
   3   5  11      138.84       63.54     53.53 o
   5   5  11       95.52       39.51     58.57 o
 -22   6  11        0.24       25.25    141.55 o
 -20   6  11     4909.15     5326.61    381.62 o
 -18   6  11        2.51       99.73     82.41 o
 -16   6  11      194.41      237.44     86.02 o
 -14   6  11      443.20      405.02     61.69 o
 -12   6  11        5.10       22.20     35.13 o
 -10   6  11     4594.10     4716.65    129.47 o
  -8   6  11      133.41      110.87     41.45 o
  -6   6  11      715.85      662.78     67.09 o
  -4   6  11      165.09      151.61     39.69 o
  -2   6  11       74.90       20.20     38.99 o
   0   6  11     1448.73     1558.85     97.13 o
   2   6  11       28.55        2.74     45.06 o
   4   6  11      267.52      235.33     91.68 o
 -21   7  11      892.58      744.03    203.79 o
 -19   7  11     1780.62     2117.09    178.65 o
 -17   7  11      771.50      802.79    121.63 o
 -15   7  11     1604.83     1465.25    223.53 o
 -13   7  11      150.39      166.70     54.04 o
 -11   7  11     1945.72     1897.48    102.26 o
  -9   7  11     4981.84     5109.88    138.28 o
  -7   7  11     1477.91     1737.84     90.75 o
  -5   7  11       35.34       24.74     36.02 o
  -3   7  11       15.63      -17.13     36.11 o
  -1   7  11      681.62      646.76     77.37 o
   1   7  11      902.73     1183.32     98.68 o
   3   7  11       38.61        8.14     56.91 o
 -22   8  11       32.70     -109.90    125.19 o
 -20   8  11     3541.31     4072.58    363.12 o
 -18   8  11      227.36      176.73     97.79 o
 -16   8  11      254.16      170.84     89.73 o
 -14   8  11      152.76       48.71     77.86 o
 -12   8  11       36.93       55.65     45.60 o
 -10   8  11    10742.66    10805.00    340.09 o
  -8   8  11      103.97      112.06     44.99 o
  -6   8  11        4.60      -32.53     32.53 o
  -4   8  11        8.96      -30.97     35.73 o
  -2   8  11       43.43        0.70     44.82 o
   0   8  11      951.60     1226.01     99.27 o
   2   8  11       60.16       27.11     60.83 o
 -21   9  11     1418.42     1131.69    243.62 o
 -19   9  11     1658.96     1537.26    171.08 o
 -17   9  11      999.43     1000.65    141.24 o
 -15   9  11       73.12       35.91    154.53 o
 -13   9  11      370.89      289.98     99.27 o
 -11   9  11      123.45       92.07     82.81 o
  -9   9  11     1910.42     2289.92    103.25 o
  -7   9  11      302.61      385.21     56.99 o
  -5   9  11       12.47        1.27     37.15 o
  -3   9  11       12.49      -36.98     36.98 o
  -1   9  11      784.60      777.60     85.55 o
   1   9  11      346.46      472.34     77.24 o
   3   9  11      135.76       34.12     71.79 o
 -20  10  11     2203.99     2295.94    207.46 o
 -18  10  11        0.69      -23.32     82.37 o
 -16  10  11        0.58      -44.47     89.62 o
 -14  10  11      216.59      267.79     97.66 o
 -12  10  11        4.91       17.84     76.07 o
 -10  10  11     4676.49     4769.48    248.53 o
  -8  10  11      746.26      957.81     74.77 o
  -6  10  11      114.26       66.55     42.68 o
  -4  10  11        6.77      -24.25     37.05 o
  -2  10  11       83.22       26.71     51.81 o
   0  10  11      470.61      582.73     93.51 o
   2  10  11       27.71      -22.33     59.89 o
 -19  11  11     1148.57     1102.24    168.07 o
 -17  11  11     1797.82     1989.23    193.50 o
 -15  11  11      248.85       41.57     84.28 o
 -13  11  11        5.03        8.92     74.15 o
 -11  11  11      589.15      628.09    121.72 o
  -9  11  11     3310.86     3455.00    228.81 o
  -7  11  11      851.05      970.84     77.37 o
  -5  11  11       14.51      -25.90     45.09 o
  -3  11  11       34.43      -51.03     51.03 o
  -1  11  11      266.00      287.06     78.18 o
   1  11  11      222.14      275.51     81.50 o
 -18  12  11      232.29      399.25    134.21 o
 -16  12  11       36.18      -41.42     85.70 o
 -14  12  11        9.86      -69.98     69.98 o
 -12  12  11        1.59      -60.48     68.76 o
 -10  12  11     1928.99     2263.13    308.35 o
  -8  12  11        2.70       30.02     70.63 o
  -6  12  11       76.99       44.86     69.93 o
  -4  12  11        2.79       -7.27     50.66 o
  -2  12  11       75.37       -6.29     60.25 o
   0  12  11      929.21     1045.29    135.72 o
 -17  13  11      669.43      621.43    145.42 o
 -15  13  11       18.06      -79.81     79.81 o
 -13  13  11       48.54      -13.06     78.66 o
 -11  13  11      846.81      964.26    148.22 o
  -9  13  11      989.72      900.57    117.35 o
  -7  13  11      958.11     1296.24    135.70 o
  -5  13  11      324.04      225.97     84.94 o
  -3  13  11        1.16       14.09     69.61 o
  -1  13  11      135.29       93.98     84.43 o
 -16  14  11        0.88      -35.07     95.19 o
 -14  14  11      364.19      413.70    128.01 o
 -12  14  11       35.87      -76.55     76.55 o
 -10  14  11      460.60      567.22    131.17 o
  -8  14  11        5.71       12.87     74.67 o
  -6  14  11      143.72       97.64     79.16 o
  -4  14  11       54.86       -3.61     67.64 o
  -2  14  11        0.60        3.27     69.79 o
 -15  15  11      224.60       78.26    166.98 o
 -13  15  11      129.73      -81.05    107.41 o
 -11  15  11      730.01     1076.64    316.89 o
  -9  15  11     1081.57     1095.39    166.23 o
  -7  15  11      550.59      818.59    126.33 o
  -5  15  11        6.74       -2.65     72.03 o
  -3  15  11        0.15      -31.67     63.29 o
 -12  16  11       10.61      -25.01     97.66 o
 -10  16  11     1704.55     1709.97    201.99 o
  -8  16  11       35.26      166.04    111.51 o
  -6  16  11       11.18      -34.71     95.18 o
 -18   0  12      857.53      779.24    147.24 o
 -16   0  12        1.17      -51.24     52.26 o
 -14   0  12      855.69      726.65     70.26 o
 -12   0  12    19190.58    19363.55    295.76 o
 -10   0  12     4308.27     4230.88    153.00 o
  -8   0  12     2494.13     2508.49    127.60 o
  -6   0  12       71.53       75.36     47.01 o
  -4   0  12      657.62      596.66     84.99 o
  -2   0  12     1266.35     1262.83    127.36 o
   0   0  12        1.20      -49.46     49.46 o
   2   0  12        4.62       19.78     59.60 o
   4   0  12      154.00      127.47     94.41 o
 -19   1  12      186.70      142.97    103.85 o
 -17   1  12        5.40      -45.10     45.10 o
 -15   1  12      761.61      619.41     55.31 o
 -13   1  12     4819.24     4962.40    109.76 o
 -11   1  12      184.33       92.92     39.72 o
  -9   1  12      732.07      668.96     53.55 o
  -7   1  12       95.86       94.87     34.69 o
  -5   1  12      854.75      913.13     63.42 o
  -3   1  12     1907.03     1959.69     98.45 o
  -1   1  12      282.41      171.35     54.32 o
   1   1  12       14.45      -34.06     34.06 o
   3   1  12       24.90       75.84     56.98 o
 -20   2  12     1363.89     1064.47    176.40 o
 -18   2  12       63.82      -33.58     62.21 o
 -16   2  12      384.24      254.65     59.06 o
 -14   2  12      995.44      957.17     66.80 o
 -12   2  12     1138.08     1274.74     68.50 o
 -10   2  12     2270.98     2146.54     83.56 o
  -8   2  12     1264.65     1406.73     71.62 o
  -6   2  12       23.36       61.37     32.50 o
  -4   2  12     1704.95     1479.81     81.45 o
  -2   2  12      318.82      456.79     66.85 o
   0   2  12       30.20       27.62     44.00 o
   2   2  12       17.81       14.34     44.43 o
   4   2  12       33.81      -38.39     48.33 o
 -21   3  12       92.32       29.87    110.61 o
 -19   3  12      252.73      124.12    117.72 o
 -17   3  12        2.11      -50.54     56.48 o
 -15   3  12      275.67      169.26     45.09 o
 -13   3  12     6363.85     6450.62    146.05 o
 -11   3  12      231.52      234.31     43.44 o
  -9   3  12     2030.72     2084.59     83.07 o
  -7   3  12       82.48       32.27     31.63 o
  -5   3  12     1133.62      998.22     66.48 o
  -3   3  12     3224.37     3316.29    125.84 o
  -1   3  12        6.03        4.77     46.92 o
   1   3  12       73.07       61.65     43.28 o
   3   3  12        6.41        5.63     53.16 o
 -22   4  12     1529.52     1909.14    244.69 o
 -20   4  12     2088.96     1649.16    224.42 o
 -18   4  12       28.92       50.50    109.54 o
 -16   4  12       74.52       52.86     47.58 o
 -14   4  12     1236.68     1070.87     74.74 o
 -12   4  12     4858.38     5321.69    117.42 o
 -10   4  12      771.46      759.26     56.37 o
  -8   4  12      291.26      305.34     43.63 o
  -6   4  12      716.97      714.76     58.26 o
  -4   4  12      457.15      390.77     55.62 o
  -2   4  12      401.88      528.44     71.32 o
   0   4  12      202.97      141.82     48.58 o
   2   4  12       30.39       16.24     45.11 o
 -23   5  12     2018.83     2021.17    266.38 o
 -21   5  12       24.59      -87.13    111.32 o
 -19   5  12        7.00      -60.46     94.25 o
 -17   5  12        0.46      -25.87    114.88 o
 -15   5  12       85.58       80.65     50.28 o
 -13   5  12     5094.77     4853.46    141.00 o
 -11   5  12      219.20      272.86     44.87 o
  -9   5  12       23.18        9.13     30.79 o
  -7   5  12       49.61       19.01     30.37 o
  -5   5  12     1247.11     1369.62     78.12 o
  -3   5  12     2088.33     2100.71    104.27 o
  -1   5  12      502.07      516.48     70.34 o
   1   5  12       97.26       65.73     43.16 o
   3   5  12       30.99       24.23     56.21 o
 -22   6  12     1346.56     1515.79    247.53 o
 -20   6  12     1756.19     1671.21    239.71 o
 -18   6  12      164.50      128.29     81.32 o
 -16   6  12       21.52      -26.16     65.57 o
 -14   6  12     1534.70     1615.77    109.31 o
 -12   6  12     3840.51     4041.68    124.36 o
 -10   6  12      730.27      781.07     66.92 o
  -8   6  12      371.35      359.87     47.74 o
  -6   6  12        5.67      -10.39     30.37 o
  -4   6  12       27.96       18.69     42.35 o
  -2   6  12     1728.48     1997.40    105.26 o
   0   6  12      150.88      128.47     51.13 o
   2   6  12        4.81       -6.37     46.76 o
 -21   7  12        3.50       14.23    131.59 o
 -19   7  12      427.82      152.58    122.70 o
 -17   7  12       45.19      -57.72     57.72 o
 -15   7  12        0.65      -30.99     65.10 o
 -13   7  12     4648.78     4871.42    171.26 o
 -11   7  12     1133.49     1243.77     83.72 o
  -9   7  12       53.49       -8.60     36.36 o
  -7   7  12       70.60       72.16     41.15 o
  -5   7  12        4.34      -36.94     37.54 o
  -3   7  12     2291.60     2481.93    116.81 o
  -1   7  12      189.91      200.16     63.38 o
   1   7  12       13.37       15.26     54.85 o
 -22   8  12     1295.40     1391.67    256.07 o
 -20   8  12     1149.26     1208.51    227.62 o
 -18   8  12       26.38      -65.45     65.45 o
 -16   8  12       62.84      -35.66     73.42 o
 -14   8  12     1323.68     1178.76    136.05 o
 -12   8  12      438.98      383.16     75.43 o
 -10   8  12      974.15     1145.73     77.89 o
  -8   8  12      113.40       69.32     40.37 o
  -6   8  12      280.85      419.90     60.38 o
  -4   8  12       38.16       28.88     47.82 o
  -2   8  12      909.26     1137.05     95.92 o
   0   8  12       52.61       46.25     52.26 o
   2   8  12       29.39       -1.64     64.38 o
 -21   9  12       13.06      -49.44    142.62 o
 -19   9  12      200.80      228.13    100.96 o
 -17   9  12       37.59       31.19     82.34 o
 -15   9  12        4.00      -13.41     69.93 o
 -13   9  12     3951.67     4012.76    230.91 o
 -11   9  12        1.69      101.21     68.81 o
  -9   9  12       42.53       34.41     42.54 o
  -7   9  12      119.96      134.61     46.27 o
  -5   9  12        1.87      -41.48     41.48 o
  -3   9  12     1211.86     1301.63    100.46 o
  -1   9  12      395.40      416.67     73.90 o
   1   9  12       50.76       -4.25     64.78 o
 -20  10  12      749.46      789.55    222.64 o
 -18  10  12       46.40       77.49     94.44 o
 -16  10  12      168.41      171.51    131.95 o
 -14  10  12      686.90      841.60    133.70 o
 -12  10  12     1973.93     2112.79    419.67 o
 -10  10  12      670.80      875.56    110.94 o
  -8  10  12       38.10        4.88     39.82 o
  -6  10  12      286.23      400.41     64.18 o
  -4  10  12       13.39       -6.01     48.98 o
  -2  10  12      765.66     1000.23     95.01 o
   0  10  12      108.51       29.03     73.54 o
 -19  11  12       79.06      -17.94     98.83 o
 -17  11  12        7.04      -61.60     82.13 o
 -15  11  12      132.57      179.49     96.53 o
 -13  11  12     1929.16     1991.90    186.52 o
 -11  11  12      607.71      638.03    129.14 o
  -9  11  12       23.70      -54.84     57.61 o
  -7  11  12       10.58      -27.40     38.25 o
  -5  11  12       21.31      -46.19     46.19 o
  -3  11  12     1233.38     1397.93    123.12 o
  -1  11  12       26.13       91.64     75.92 o
 -18  12  12       27.57       44.45    104.24 o
 -16  12  12        3.02      -20.56     87.26 o
 -14  12  12      335.79      345.85    116.66 o
 -12  12  12      583.27      714.12    169.65 o
 -10  12  12      430.60      593.57    104.12 o
  -8  12  12      106.28       28.33     66.81 o
  -6  12  12        3.55      -47.30     47.30 o
  -4  12  12      256.78      140.52     69.86 o
  -2  12  12      275.21      547.93    112.19 o
 -17  13  12       88.23      -31.28     90.45 o
 -15  13  12        6.81      -34.50     87.84 o
 -13  13  12     1617.84     1727.16    188.11 o
 -11  13  12      287.04      416.66    167.69 o
  -9  13  12       74.32      -17.67     65.88 o
  -7  13  12      281.07      327.58    106.46 o
  -5  13  12        4.94      -31.57     70.09 o
  -3  13  12      275.86      395.06    128.60 o
 -16  14  12        9.12        3.80     96.61 o
 -14  14  12      128.47      195.36    112.13 o
 -12  14  12     1777.86     1850.99    200.43 o
 -10  14  12      706.10     1047.93    162.65 o
  -8  14  12       29.06      -35.18     87.96 o
  -6  14  12        8.03      -70.11     70.11 o
  -4  14  12       13.38      -42.06     88.02 o
 -13  15  12      208.46      332.32    132.53 o
 -11  15  12      199.45      560.05    140.20 o
  -9  15  12       62.35      124.18    106.51 o
  -7  15  12        8.32      -80.73     80.73 o
 -18   0  13      146.82       66.72     68.86 o
 -16   0  13     2629.80     2907.85    181.89 o
 -14   0  13     1881.01     1700.29    109.47 o
 -12   0  13      433.17      291.86     62.40 o
 -10   0  13       90.95      140.93     52.59 o
  -8   0  13      141.63      131.10     52.56 o
  -6   0  13     3643.70     3627.71    172.95 o
  -4   0  13       88.94       51.65     73.00 o
  -2   0  13        2.59      -34.93     48.99 o
   0   0  13       12.61      -10.20     56.03 o
   2   0  13        0.03      -19.24     65.04 o
 -19   1  13      247.99      149.64     78.04 o
 -17   1  13      970.85     1031.10     85.02 o
 -15   1  13     1982.79     2254.57    116.66 o
 -13   1  13     1141.96     1042.84     63.42 o
 -11   1  13        0.87      -27.38     27.38 o
  -9   1  13      151.34      193.29     40.51 o
  -7   1  13       33.94       76.51     37.65 o
  -5   1  13     1231.79     1406.82     89.67 o
  -3   1  13      341.49      258.70     56.77 o
  -1   1  13       24.35       33.46     43.58 o
   1   1  13       89.02       77.26     57.73 o
 -20   2  13        0.02        5.69     96.74 o
 -18   2  13      171.81      103.78     75.80 o
 -16   2  13     5475.38     5775.79    167.40 o
 -14   2  13      621.75      608.06     62.33 o
 -12   2  13        0.78      -28.02     30.49 o
 -10   2  13      485.21      500.56     49.74 o
  -8   2  13      541.99      561.18     54.12 o
  -6   2  13     1085.40     1113.20     77.55 o
  -4   2  13       44.59       30.73     50.43 o
  -2   2  13      130.56       52.17     41.83 o
   0   2  13       23.55       31.88     46.95 o
   2   2  13        6.76       40.97     58.06 o
 -21   3  13       19.59       81.80    115.94 o
 -19   3  13        3.32      -64.37     96.74 o
 -17   3  13      260.35      179.54     80.67 o
 -15   3  13     2952.61     3380.45    115.50 o
 -13   3  13     1130.17     1143.12     76.09 o
 -11   3  13       18.73      -18.61     28.47 o
  -9   3  13      874.84      902.29     62.59 o
  -7   3  13     1980.96     1919.07     89.67 o
  -5   3  13      810.97      899.68     78.80 o
  -3   3  13     1398.62     1257.08     85.04 o
  -1   3  13      107.74       36.55     41.55 o
   1   3  13       34.13       53.93     56.09 o
 -22   4  13      684.76      615.63    176.05 o
 -20   4  13        7.86     -100.29    100.29 o
 -18   4  13      395.74      459.86    151.51 o
 -16   4  13     3191.17     3523.84    150.42 o
 -14   4  13      274.00      229.76     51.95 o
 -12   4  13       43.82       55.81     39.76 o
 -10   4  13        8.26      -10.34     30.09 o
  -8   4  13       84.16       52.63     35.13 o
  -6   4  13     1275.79     1324.59     84.66 o
  -4   4  13        0.44       -3.02     46.07 o
  -2   4  13       53.81       -2.17     39.04 o
   0   4  13       43.60       18.58     53.23 o
 -23   5  13      762.39      704.90    189.92 o
 -21   5  13       39.81      -73.26    107.05 o
 -19   5  13        7.14       -8.18    111.32 o
 -17   5  13      893.22      884.86    122.70 o
 -15   5  13      625.56      852.70     88.69 o
 -13   5  13     2260.80     2278.38    101.80 o
 -11   5  13        2.90      -28.34     28.34 o
  -9   5  13      147.62      171.86     42.32 o
  -7   5  13       11.28        7.07     38.23 o
  -5   5  13      767.33     1043.79     83.47 o
  -3   5  13       85.63        1.55     43.74 o
  -1   5  13        0.98      -14.45     38.54 o
   1   5  13       83.30       48.92     54.00 o
 -22   6  13      151.34       62.95    145.46 o
 -20   6  13        3.26       59.39    125.90 o
 -18   6  13      276.01      177.83    137.64 o
 -16   6  13     1651.14     1920.88    241.49 o
 -14   6  13       29.42      159.84     57.19 o
 -12   6  13      390.06      456.02     58.62 o
 -10   6  13        5.48      -13.81     35.82 o
  -8   6  13       33.58       11.76     36.36 o
  -6   6  13     2854.09     2888.28    136.57 o
  -4   6  13     1105.84     1054.29     84.65 o
  -2   6  13       10.50      -18.19     37.38 o
   0   6  13       68.96       25.84     56.11 o
 -21   7  13      256.32      182.81    147.24 o
 -19   7  13       49.11      -68.29    105.98 o
 -17   7  13      465.33      434.37    104.69 o
 -15   7  13     1599.07     1814.85    294.30 o
 -13   7  13      997.20     1187.53     92.20 o
 -11   7  13      336.29      315.70     52.95 o
  -9   7  13      913.31      968.71     76.17 o
  -7   7  13      110.07       55.71     47.85 o
  -5   7  13      168.77      285.67     62.53 o
  -3   7  13       87.93       93.16     49.21 o
  -1   7  13       81.06       64.36     68.86 o
 -20   8  13      100.89        2.49    120.92 o
 -18   8  13       92.75        8.95     74.16 o
 -16   8  13     1370.15     1226.15    146.65 o
 -14   8  13        3.29      158.38     86.69 o
 -12   8  13      539.06      552.34     96.08 o
 -10   8  13       77.64        1.43     39.65 o
  -8   8  13       45.89       35.25     44.32 o
  -6   8  13     1592.38     1470.24    101.10 o
  -4   8  13       62.19       62.27     53.73 o
  -2   8  13        1.82      -41.63     41.63 o
   0   8  13       21.48       52.58     65.58 o
 -21   9  13       90.26      -75.75    138.70 o
 -19   9  13       18.42      -46.59    112.39 o
 -17   9  13      437.31      402.65    111.81 o
 -15   9  13     1062.61     1170.64    147.78 o
 -13   9  13      488.48      671.94    101.53 o
 -11   9  13       41.23       -9.08     59.30 o
  -9   9  13        7.39      -35.72     35.72 o
  -7   9  13      442.75      389.88     67.65 o
  -5   9  13       50.98      207.36     63.68 o
  -3   9  13       47.30      113.29     56.13 o
  -1   9  13        5.40       -9.97     65.94 o
 -20  10  13        1.68      -58.68    135.86 o
 -18  10  13      138.13      177.25     99.18 o
 -16  10  13      684.23      768.09    134.04 o
 -14  10  13      355.48      455.48    243.44 o
 -12  10  13      213.47      293.20     88.52 o
 -10  10  13       60.36       12.82     65.50 o
  -8  10  13       15.44      -39.78     39.78 o
  -6  10  13     1228.11     1412.17    103.89 o
  -4  10  13        0.41       34.85     55.26 o
  -2  10  13       29.95        1.51     68.48 o
 -19  11  13       40.69       38.06     96.06 o
 -17  11  13       86.84      143.47    104.75 o
 -15  11  13      933.02     1154.98    157.17 o
 -13  11  13      485.45      716.73    135.30 o
 -11  11  13       53.90      -31.05     62.17 o
  -9  11  13      149.70      191.08     89.72 o
  -7  11  13      103.20       52.08     53.80 o
  -5  11  13       25.60      117.76     60.96 o
  -3  11  13       74.29      107.79     81.34 o
 -18  12  13      128.47      152.21    111.15 o
 -16  12  13      902.45     1065.76    160.97 o
 -14  12  13       37.23       11.12    125.55 o
 -12  12  13       15.77      -11.09     68.90 o
 -10  12  13        8.75      -44.37     62.93 o
  -8  12  13      153.77      169.54     84.17 o
  -6  12  13      314.23      376.38     99.72 o
  -4  12  13      426.63      579.66    112.86 o
 -15  13  13      286.94      199.30    117.47 o
 -13  13  13      480.04      868.08    155.77 o
 -11  13  13        0.57      -68.70     82.63 o
  -9  13  13       22.36       26.46     84.20 o
  -7  13  13       42.37       74.91     97.44 o
  -5  13  13      639.69      804.31    159.04 o
 -14  14  13       65.45       17.74     99.45 o
 -12  14  13       37.85       87.74    105.10 o
 -10  14  13       32.44      -53.71     98.16 o
  -8  14  13        8.47       83.52    118.08 o
 -20   0  14      514.99      463.06    162.18 o
 -18   0  14       86.95      216.45     86.76 o
 -16   0  14      923.68     1056.81    125.40 o
 -14   0  14        2.85       26.77     64.36 o
 -12   0  14      567.49      560.58     75.07 o
 -10   0  14     1376.64     1299.51    105.43 o
  -8   0  14      364.12      491.19     93.46 o
  -6   0  14      726.47      696.34    100.60 o
  -4   0  14       36.11       42.40     56.16 o
  -2   0  14      253.42      233.19     94.89 o
   0   0  14        0.91      -70.44     70.44 o
 -19   1  14     2231.59     2419.08    149.53 o
 -17   1  14       23.58       58.83     52.63 o
 -15   1  14      623.18      683.01     76.50 o
 -13   1  14        1.28      -15.96     30.69 o
 -11   1  14      134.40      113.76     38.13 o
  -9   1  14     1473.84     1529.42     85.51 o
  -7   1  14      391.99      316.74     60.92 o
  -5   1  14       75.61       85.25     45.00 o
  -3   1  14      110.42       87.61     45.12 o
  -1   1  14       23.38       19.61     48.60 o
 -20   2  14      103.51       62.95    115.94 o
 -18   2  14      652.33      943.99    102.32 o
 -16   2  14      583.44      643.98     75.70 o
 -14   2  14       53.50        6.66     39.48 o
 -12   2  14      106.22      104.49     36.83 o
 -10   2  14       14.18      -36.32     36.32 o
  -8   2  14      726.32      888.85     75.17 o
  -6   2  14       73.40       56.85     49.09 o
  -4   2  14        1.93      -20.68     35.88 o
  -2   2  14       21.91       96.89     55.34 o
   0   2  14       62.86       79.76     60.90 o
 -21   3  14      391.20      388.73    148.66 o
 -19   3  14      519.51      821.91    173.20 o
 -17   3  14      249.07      182.84     71.76 o
 -15   3  14     1350.92     1302.47     81.42 o
 -13   3  14      126.80       87.60     43.59 o
 -11   3  14       27.87      -12.55     32.37 o
  -9   3  14     1168.47     1237.50     78.20 o
  -7   3  14      195.06      179.01     55.56 o
  -5   3  14      344.06      233.57     52.98 o
  -3   3  14      127.95       99.98     45.63 o
  -1   3  14      109.93       55.37     55.12 o
 -22   4  14       13.71      -24.18    110.61 o
 -20   4  14      958.05      851.43    186.72 o
 -18   4  14      826.24      932.88    188.50 o
 -16   4  14     1007.72     1132.81     88.44 o
 -14   4  14       32.44        8.60     40.36 o
 -12   4  14      542.44      521.15     61.55 o
 -10   4  14      237.62      229.68     47.45 o
  -8   4  14       55.98      120.85     54.21 o
  -6   4  14     1112.17     1217.15     86.70 o
  -4   4  14       65.45       17.43     39.00 o
  -2   4  14        1.90       25.53     53.02 o
   0   4  14      132.46      225.62     89.22 o
 -21   5  14       80.54       59.04    133.37 o
 -19   5  14      969.45      982.31    193.12 o
 -17   5  14      249.47      399.75    150.80 o
 -15   5  14      119.87      142.58     55.61 o
 -13   5  14      144.66      125.33     45.16 o
 -11   5  14       61.61       68.09     42.83 o
  -9   5  14     2003.76     1971.38     97.58 o
  -7   5  14        3.31       12.01     49.48 o
  -5   5  14     1015.79     1037.55     81.67 o
  -3   5  14       86.05       86.05     51.93 o
  -1   5  14      277.99      140.82     66.81 o
 -22   6  14       65.29       76.11    139.42 o
 -20   6  14       65.14      -96.74    117.01 o
 -18   6  14      792.45      708.10    172.49 o
 -16   6  14      942.51     1013.24    109.82 o
 -14   6  14       33.97      -19.81     44.14 o
 -12   6  14      103.37       66.84     44.47 o
 -10   6  14      413.73      398.15     55.59 o
  -8   6  14      102.43      280.56     58.52 o
  -6   6  14       49.54       61.80     48.48 o
  -4   6  14      125.19       95.92     47.68 o
  -2   6  14      928.48      977.01    144.46 o
 -21   7  14      188.78      -82.16    123.77 o
 -19   7  14     1623.95     1710.69    250.74 o
 -17   7  14      119.12      197.93     93.78 o
 -15   7  14      121.30       73.58     69.79 o
 -13   7  14       29.27       -5.23     56.28 o
 -11   7  14       28.84       17.97     41.93 o
  -9   7  14      251.37      264.56     63.17 o
  -7   7  14       18.82       16.86     53.94 o
  -5   7  14      104.53      135.14     51.98 o
  -3   7  14      261.41      246.43     85.31 o
 -20   8  14       18.52      -22.05    122.34 o
 -18   8  14      292.61      531.64    117.84 o
 -16   8  14     1288.78     1350.45    154.78 o
 -14   8  14       23.37      -47.74     61.28 o
 -12   8  14       42.92      -30.53     60.51 o
 -10   8  14      153.51      142.64     53.21 o
  -8   8  14      483.52      601.77     80.00 o
  -6   8  14      190.51      177.11     61.60 o
  -4   8  14        1.63      -22.16     50.10 o
  -2   8  14       26.90       61.47     70.29 o
 -19   9  14      606.11      801.64    214.46 o
 -17   9  14      205.12      261.44    106.00 o
 -15   9  14      110.97      207.33     81.58 o
 -13   9  14       62.02       -6.71     60.79 o
 -11   9  14       13.52      -73.68     73.68 o
  -9   9  14      361.35      348.93     66.04 o
  -7   9  14       11.15      118.81     58.56 o
  -5   9  14      104.07      113.80     64.40 o
  -3   9  14       41.00      -30.59     60.48 o
 -18  10  14      433.98      418.63    216.24 o
 -16  10  14      821.23     1021.57    150.24 o
 -14  10  14      201.65       69.43     76.23 o
 -12  10  14      667.97      873.87    115.66 o
 -10  10  14      129.18       59.12     90.85 o
  -8  10  14       59.47      110.43     57.73 o
  -6  10  14      672.19      869.12    100.05 o
  -4  10  14      169.45      191.39     83.33 o
 -17  11  14       79.53       98.80    105.38 o
 -15  11  14      122.74      129.09     99.63 o
 -13  11  14       49.23       -8.88     74.22 o
 -11  11  14        7.76      -41.50     73.99 o
  -9  11  14      622.51      647.99    135.04 o
  -7  11  14       39.80       78.81    103.14 o
  -5  11  14       92.70       50.30     62.48 o
 -16  12  14       65.08      210.85    114.30 o
 -14  12  14        0.64       39.47     96.15 o
 -12  12  14       70.62       60.33     93.22 o
 -10  12  14       18.39       42.96     85.63 o
  -8  12  14      169.42      279.43    115.96 o
 -13  13  14       14.49      -83.15     83.15 o
 -11  13  14       80.51       11.13     94.51 o
  -9  13  14      241.83       94.00    103.35 o
 -20   0  15       36.32      140.48    131.59 o
 -18   0  15      989.62     1032.66    129.11 o
 -16   0  15       10.92      -37.12     64.79 o
 -14   0  15       13.12      -40.25     63.08 o
 -12   0  15      279.69      331.38     75.27 o
 -10   0  15       16.31       54.88     69.51 o
  -8   0  15      111.13       66.48     65.82 o
  -6   0  15       16.14      -46.13     46.13 o
  -4   0  15        9.53       -5.60     67.58 o
  -2   0  15       39.21      135.57    100.24 o
 -19   1  15     1233.58     1293.90    118.53 o
 -17   1  15      273.83      162.84     60.43 o
 -15   1  15      736.53      785.98     82.73 o
 -13   1  15       82.30       70.56     45.20 o
 -11   1  15      163.92      311.69     56.91 o
  -9   1  15      241.36      298.74     59.29 o
  -7   1  15        6.38      -35.33     35.33 o
  -5   1  15        2.44       -2.85     39.99 o
  -3   1  15      241.25      194.16     66.03 o
 -20   2  15      230.51      177.01     94.43 o
 -18   2  15      586.00      579.94    126.80 o
 -16   2  15       19.37      -19.44     45.47 o
 -14   2  15       17.07       16.27     41.06 o
 -12   2  15      748.73      768.66     65.66 o
 -10   2  15      119.88      131.64     51.02 o
  -8   2  15      419.21      399.87     60.97 o
  -6   2  15       20.03        1.15     38.70 o
  -4   2  15       67.75       50.53     54.61 o
  -2   2  15       72.56      168.90     74.00 o
 -21   3  15      322.48      483.14    121.84 o
 -19   3  15      887.59      852.01    135.55 o
 -17   3  15        4.36      -51.18     51.18 o
 -15   3  15      105.86       58.98     43.15 o
 -13   3  15      245.42      225.06     54.10 o
 -11   3  15      261.64      522.84     64.19 o
  -9   3  15      530.86      585.14     69.04 o
  -7   3  15      115.87       98.57     45.82 o
  -5   3  15      107.89      118.77     51.50 o
  -3   3  15       83.58       80.93     59.04 o
 -22   4  15      244.86      219.79    149.37 o
 -20   4  15      140.18      270.06    105.30 o
 -18   4  15       48.69       94.23     87.69 o
 -16   4  15        1.33      -11.61     54.91 o
 -14   4  15      270.04      334.86     56.74 o
 -12   4  15      317.58      316.31     62.33 o
 -10   4  15       39.27      108.16     52.20 o
  -8   4  15       78.69       92.53     46.38 o
  -6   4  15       54.15       26.29     40.99 o
  -4   4  15       72.37      119.67     61.00 o
 -21   5  15      389.74      626.30    190.99 o
 -19   5  15      693.31      759.99    139.54 o
 -17   5  15       13.50      -45.52     74.44 o
 -15   5  15       79.54       49.31     50.95 o
 -13   5  15      156.24      132.12     49.85 o
 -11   5  15       32.35      122.99     55.59 o
  -9   5  15      776.83      931.43     79.52 o
  -7   5  15      438.43      429.83     62.18 o
  -5   5  15        1.78       35.12     47.40 o
  -3   5  15      722.84      784.76    103.84 o
 -20   6  15      102.15      125.19    144.04 o
 -18   6  15     1030.08     1092.42    151.92 o
 -16   6  15        0.51      -51.31     51.31 o
 -14   6  15        1.04      -51.28     51.28 o
 -12   6  15      225.80      293.86     60.71 o
 -10   6  15       31.34       61.49     56.32 o
  -8   6  15       16.08      -19.50     41.58 o
  -6   6  15      202.19      204.22     60.05 o
  -4   6  15      173.20      189.55     68.89 o
 -21   7  15       26.89      -18.49    133.01 o
 -19   7  15      237.42      309.42    160.76 o
 -17   7  15        2.32      -30.75     63.42 o
 -15   7  15       56.24       82.38     70.36 o
 -13   7  15      155.99      132.30     85.92 o
 -11   7  15      322.28      327.70     67.75 o
  -9   7  15      559.99      623.23     80.14 o
  -7   7  15        0.75      -47.74     47.74 o
  -5   7  15      154.86      157.82     75.92 o
 -20   8  15       60.54      214.10    164.67 o
 -18   8  15      267.51      369.17    173.91 o
 -16   8  15        0.22      -74.79     74.79 o
 -14   8  15       50.21       16.60     65.21 o
 -12   8  15      328.90      241.27     85.29 o
 -10   8  15      106.08      184.82     61.87 o
  -8   8  15       50.02      102.92     61.59 o
  -6   8  15       32.43      -47.00     48.93 o
 -19   9  15      256.72      529.21    188.50 o
 -17   9  15       47.46       72.60     98.69 o
 -15   9  15        0.27      -47.56     73.25 o
 -13   9  15      311.64      242.42    102.35 o
 -11   9  15      127.10      220.65    106.74 o
  -9   9  15      325.99      434.89     83.18 o
  -7   9  15      133.08       76.28     61.06 o
 -18  10  15        4.65       35.77     98.75 o
 -16  10  15        2.46       12.34     84.00 o
 -14  10  15       90.19      117.74     94.61 o
 -12  10  15       97.69      154.68     98.43 o
 -10  10  15        3.84       56.99     94.08 o
  -8  10  15        9.71       63.42     72.67 o
 -15  11  15        5.72      -30.98     84.24 o
 -13  11  15       47.35      -31.59     87.14 o
 -11  11  15       11.93      116.34     97.55 o
  -9  11  15      246.99      322.93    125.21 o
 -12  12  15      385.59      350.95    128.31 o
 -18   0  16       43.85       -9.62     69.98 o
 -16   0  16      493.83      450.87    108.08 o
 -14   0  16       97.97      171.68     96.77 o
 -12   0  16      699.83      705.85     98.97 o
 -10   0  16       53.86      -50.39     50.39 o
  -8   0  16      473.56      612.71     98.79 o
  -6   0  16        4.02      -65.33     65.33 o
  -4   0  16      160.33      347.62    130.04 o
 -19   1  16      210.01       98.91     85.86 o
 -17   1  16        4.72      -23.40     50.26 o
 -15   1  16      272.29      200.50     66.61 o
 -13   1  16       10.70       88.31     55.65 o
 -11   1  16      114.79      132.44     49.12 o
  -9   1  16       10.41      -31.20     36.70 o
  -7   1  16       16.42       21.70     49.99 o
  -5   1  16        4.98       10.32     55.11 o
 -20   2  16      125.28      -31.40     85.06 o
 -18   2  16       29.16      -67.43     73.12 o
 -16   2  16      366.44      357.51     72.08 o
 -14   2  16      201.03      299.64     73.48 o
 -12   2  16      919.11      846.86     82.60 o
 -10   2  16       17.41       -4.60     39.03 o
  -8   2  16       43.82       29.71     41.77 o
  -6   2  16        1.07        8.26     50.83 o
 -21   3  16      162.00      226.78    107.30 o
 -19   3  16       17.48       -5.14     80.02 o
 -17   3  16      123.32      102.47     90.99 o
 -15   3  16      137.89      125.47     60.47 o
 -13   3  16      347.44      368.35     67.78 o
 -11   3  16       51.13       47.00     53.13 o
  -9   3  16        5.90      -27.98     36.59 o
  -7   3  16       15.62       96.82     55.85 o
  -5   3  16      119.63      201.04     72.68 o
 -20   4  16      299.59      329.38    117.44 o
 -18   4  16       51.62      -35.44     81.26 o
 -16   4  16       16.46      -76.44     76.44 o
 -14   4  16      178.95      263.34     60.97 o
 -12   4  16       96.65      114.91     57.21 o
 -10   4  16       29.25       -6.44     41.62 o
  -8   4  16        7.30       14.37     45.65 o
  -6   4  16       14.91       47.69     55.85 o
 -21   5  16      267.21      263.54    161.11 o
 -19   5  16       50.70       18.90     91.24 o
 -17   5  16       32.31       12.62     84.87 o
 -15   5  16      144.82      137.57     75.40 o
 -13   5  16      189.38      237.78     64.24 o
 -11   5  16      126.44      191.90     62.42 o
  -9   5  16      103.88       50.44     49.88 o
  -7   5  16       37.97       69.63     58.00 o
 -20   6  16       66.22      -66.15    121.28 o
 -18   6  16       47.21       27.03    113.10 o
 -16   6  16      455.14      343.77     90.09 o
 -14   6  16      184.40      292.65     87.78 o
 -12   6  16      636.88      836.76     86.55 o
 -10   6  16        8.83        3.26     54.58 o
  -8   6  16        0.93      -23.29     47.18 o
  -6   6  16       26.53       -5.78     56.32 o
 -19   7  16       52.17       58.33    141.55 o
 -17   7  16       30.02       22.41    119.85 o
 -15   7  16        0.70       57.90     83.59 o
 -13   7  16       47.33      106.33     96.50 o
 -11   7  16        1.67        4.60     55.14 o
  -9   7  16        6.08      -48.53     48.53 o
  -7   7  16       92.69      111.03     76.31 o
 -18   8  16       31.38       34.14    130.88 o
 -16   8  16       52.21       24.54     81.41 o
 -14   8  16       45.21       83.07     88.89 o
 -12   8  16      666.39      794.65    142.18 o
 -10   8  16       11.37      -50.11     50.11 o
  -8   8  16       72.59       -5.11     68.94 o
 -17   9  16       95.88        1.14     85.11 o
 -15   9  16       85.43      126.71    100.00 o
 -13   9  16       73.52      180.24    105.58 o
 -11   9  16        0.57       14.50     84.10 o
  -9   9  16       11.90      -40.08     64.33 o
 -14  10  16       56.38       73.07     93.57 o
 -12  10  16       21.86       30.92     95.80 o
 -18   0  17       12.67      -34.08     76.29 o
 -16   0  17        8.02       95.13     94.14 o
 -14   0  17      208.11      358.93    111.81 o
 -12   0  17      236.48      250.02     99.34 o
 -10   0  17       17.46      -10.58     68.99 o
  -8   0  17       92.54      101.48     89.55 o
 -19   1  17      107.17      -47.19    114.52 o
 -17   1  17      148.08      219.10     70.75 o
 -15   1  17      567.96      594.09     89.91 o
 -13   1  17        0.28       55.55     58.89 o
 -11   1  17       23.34       12.86     45.84 o
  -9   1  17       32.17      -29.82     47.08 o
  -7   1  17        3.69       44.26     62.00 o
 -20   2  17      152.16       68.20     98.34 o
 -18   2  17      165.45      123.64    100.50 o
 -16   2  17       24.40       83.43     66.18 o
 -14   2  17        0.78       65.76     61.11 o
 -12   2  17        0.03      -40.56     40.56 o
 -10   2  17      103.06      147.48     62.61 o
  -8   2  17       50.21       44.56     59.59 o
 -19   3  17       95.92       25.39     93.62 o
 -17   3  17        0.55      110.38     98.32 o
 -15   3  17      174.25      174.18     69.81 o
 -13   3  17       40.32      -23.54     54.21 o
 -11   3  17       28.76        1.95     52.27 o
  -9   3  17        5.05      -25.73     50.14 o
 -20   4  17       89.42      -75.04    111.67 o
 -18   4  17      444.73      546.64    180.67 o
 -16   4  17       19.41       48.01    123.06 o
 -14   4  17      462.88      623.67     88.88 o
 -12   4  17       20.50      -24.26     50.64 o
 -10   4  17        0.30        6.91     62.53 o
  -8   4  17        3.70        5.98     57.23 o
 -19   5  17        0.42       73.62    128.03 o
 -17   5  17       12.98      -17.07    123.77 o
 -15   5  17      150.74      283.81    156.49 o
 -13   5  17        1.53      -52.77     52.77 o
 -11   5  17      115.02       87.52     60.59 o
  -9   5  17       13.72        0.25     61.79 o
 -18   6  17        8.83      -43.03    128.03 o
 -16   6  17      120.16      141.55    154.35 o
 -14   6  17        2.80       55.37     93.64 o
 -12   6  17        1.78      -23.91     52.33 o
 -10   6  17       53.99      -18.08     64.76 o
 -17   7  17       81.32      130.88    147.95 o
 -15   7  17      496.92      609.32    160.40 o
 -13   7  17       23.43        6.99     87.92 o
 -11   7  17      180.82      144.50     67.36 o
 -14   8  17        4.28       -7.49     88.04 o
 -18   0  18      200.69      277.75    135.86 o
 -16   0  18       14.45       19.49     88.72 o
 -14   0  18       26.59       35.21    119.14 o
 -12   0  18       23.17       77.53    123.41 o
 -17   1  18       38.94       98.18     76.56 o
 -15   1  18        5.63      -17.79     63.32 o
 -13   1  18      136.78      124.13     90.64 o
 -11   1  18       13.28       35.63     64.28 o
 -18   2  18      296.07      301.24    155.78 o
 -16   2  18       65.20       19.07     66.89 o
 -14   2  18       31.16      -38.47     77.93 o
 -12   2  18       15.24       14.40     60.42 o
 -17   3  18        5.48       66.86    136.21 o
 -15   3  18        0.41      -25.33     63.66 o
 -13   3  18        9.65      -25.15     80.92 o
 -16   4  18       16.18      -25.96    111.67 o
 -14   4  18       11.78      -38.70     60.90 o
 
